# Supplementary material for: The genomic basis of independent marine transitions in turtles: convergent episodic adaptation and demographic shifts
Source: Mol Biol Evol. 2026 May 6;43(5):msag114. doi: 10.1093/molbev/msag114 (PMC13221643; doi:10.1093/molbev/msag114)
Supplement: msag114_Supplementary_Data [file msag114_supplementary_data.zip]

Archive with 2 entries (2 files):
- V6_Ramos_etal_2026_Supplementary_Tables.xlsx
- v6_Ramos_et_al_2026_Supplementary_Figures.pdf
