# Supplementary material for: The genomic basis of independent marine transitions in turtles: convergent episodic adaptation and demographic shifts
Source: Mol Biol Evol. 2026 May 6;43(5):msag114. doi: 10.1093/molbev/msag114 (PMC13221643; doi:10.1093/molbev/msag114)
Supplement: msag114_Supplementary_Data [file msag114_supplementary_data.zip › V6_Ramos_etal_2026_Supplementary_Tables.xlsx]

## Sheet: Supplementary Table 1
Supplementary Table 1. Details of the assemblies used in the assembly quality assesment performed in this study including information of the species reference genomes. Assembly quality was estimated using GEP.
Assembly Accession	Organism Name	Assembly Name	Assembly Accession	Purged assemblies	Sequencing data	Assembly Submitter	Assembly Level	Assembly Stats Total Sequence Length	Contig N50	Scaffold N50	Scaffold #	GC content	QV	Annotation Count Gene Total	Annotation Count Gene Protein-coding	Annotation Name	BUSCO Complete	BUSCO Duplicated	BUSCO Fragmented	BUSCO Missing	BUSCO Single Copy	BUSCO Total Count	BUSCO Version	Annotation BUSCO database	Assembly Submission Date
GCA_007922225.1	Emydura subglobosa	Emydura_subglobosa-1.0	GCA_007922225.1	before purging	10X Genomics Chromium	McDonnell Genome Institute - Washington University School of Medicine	Scaffold	1986702056	350989	44759016	22003978	0.430319	50.3803				0.982	0.016	0.006	0.012	0.966	3354	5.0.0	vertebrata_odb10	2019-08-05
GCA_007922225.1	Emydura subglobosa	Emydura_subglobosa-1.0	GCA_007922225.1	esubglobosa_GCA_007922225.1_purged.fa	10X Genomics Chromium	McDonnell Genome Institute - Washington University School of Medicine	Scaffold	1954682586	359867	50165161	13762	0.428448	50.52				0.982	0.007	0.005	0.013	0.975	3354	5.0.0	vertebrata_odb10	2019-08-05
GCA_007922155.1	Mesoclemmys tuberculata	Mesoclemmys_tuberculata-1.0	GCA_007922155.1	before purging	10X Genomics Chromium	McDonnell Genome Institute - Washington University School of Medicine	Scaffold	2027505490	146430	46415247	52880154	0.431285	55.77				0.964	0.005	0.026	0.01	0.959	3354	5.0.0	vertebrata_odb10	2019-08-05
GCA_007922155.1	Mesoclemmys tuberculata	Mesoclemmys_tuberculata-1.0	GCA_007922155.1	mtuberculata_GCA_007922155.1_purged.fa	10X Genomics Chromium	McDonnell Genome Institute - Washington University School of Medicine	Scaffold	1958978405	151566	51750206	22674	0.429205	56.31				0.967	0.007	0.017	0.016	0.96	3354	5.0.0	vertebrata_odb10	2019-08-05
GCA_007922175.1	Pelusios castaneus	Pelusios_castaneus-1.0	GCA_007922175.1	before purging	10X Genomics Chromium	McDonnell Genome Institute - Washington University School of Medicine	Scaffold	2044278682	74864	14055032	49422914	0.431899	51.04				0.943	0.013	0.029	0.028	0.93	3354	4.0.6	vertebrata_odb10	2019-08-01
GCA_007922175.1	Pelusios castaneus	Pelusios_castaneus-1.0	GCA_007922175.1	pcastaneus_GCA_007922175.1_purged.fa	10X Genomics Chromium	McDonnell Genome Institute - Washington University School of Medicine	Scaffold	1979002378	77235	14672172	30312	0.430022	51.29				0.965	0.006	0.022	0.013	0.959	3354	5.0.0	vertebrata_odb10	2019-08-01
GCA_007922195.1	Podocnemis expansa	Podocnemis_expansa-1.0	GCA_007922195.1	before purging	10X Genomics Chromium	McDonnell Genome Institute - Washington University School of Medicine	Scaffold	2447092617	134824	37101370	47912441	0.43603	51.76				0.948	0.01	0.028	0.024	0.938	3354	4.0.6	vertebrata_odb10	2019-08-05
GCA_007922195.1	Podocnemis expansa	Podocnemis_expansa-1.0	GCA_007922195.1	pexpansa_GCA_007922195.1_purged.fa	10X Genomics Chromium	McDonnell Genome Institute - Washington University School of Medicine	Scaffold	2392247220	137769	37095025	16856	0.435167	51.98				0.977	0.006	0.009	0.014	0.971	3354	5.0.0	vertebrata_odb10	2019-08-05
GCA_007922185.1	Carettochelys insculpta	Carettochelys_insculpta-1.0	GCA_007922185.1	before purging	10X Genomics Chromium	McDonnell Genome Institute - Washington University School of Medicine	Scaffold	2356570494	116202	45881824	73276037	0.453183	54.54				0.927	0.064	0.036	0.04	0.86	3354	4.0.6	vertebrata_odb10	2019-08-05
GCA_007922185.1	Carettochelys insculpta	Carettochelys_insculpta-1.0	GCA_007922185.1	cinsculpta_GCA_007922185.1_purged.fa	10X Genomics Chromium	McDonnell Genome Institute - Washington University School of Medicine	Scaffold	2080622510	118491	46750102	25270	0.45214	54.88				0.962	0.007	0.022	0.016	0.955	3354	5.0.0	vertebrata_odb10	2019-08-05
GCA_000385615.1	Apalone spinifera	ASM38561v1	GCA_000385615.1	before purging	Illumina PE	WUGSC	Scaffold	1931078847	4693	2306994	53096663	0.429524	-				-%	-%	-%	-%	-%	-	-	-	2013-05-03
GCA_000385615.1	Apalone spinifera	ASM38561v1	GCA_000385615.1	aspinifera_GCA_000385615.1_purged.fa.fa	Illumina PE	WUGSC	Scaffold	1875340061	4812	2368965	236597	0.428171	43.49				0.208	0.004	0.455	0.337	0.204	3354	5.0.0	vertebrata_odb10	2013-05-03
GCA_019425775.1	Rafetus swinhoei	ASM1942577v1	GCA_019425775.1	before purging	Oxford Nanopore PromethION	Center for Ecological and Environmental Sciences	Chromosome	2237949466	30963999	131976892	40938	0.454184	-				-%	-%	-%	-%	-%	-	-	-	2021-07-30
GCF_000230535.1	Pelodiscus sinensis	PelSin_1.0	GCF_000230535.1	psinensis_GCF_000230535.1_purged.fa/psinensis_GCF_000230535.1_purged.fa_2round.fa	Paired-End, Mate-Pair Illumina	P. sinensis genome project consortium	Scaffold	2202466388	21993	3350749	19904	0.4441	34.07	24856	19518	NCBI Annotation Release 102	0.964973	0.0105615	0.015107	0.0199198	0.954412	7480	4.0.2	sauropsida_odb10	2012-07-24
GCA_007922165.1	Chelydra serpentina	Chelydra_serpentina-1.0	GCA_007922165.1	before purging	10X Genomics Chromium	McDonnell Genome Institute - Washington University School of Medicine	Scaffold	2401360239	80593	21135443	113431	0.44	48.82				0.95	0.01	0.036	0.014	0.94	3354	4.0.6	vertebrata_odb10	2019-08-05
GCA_007922165.1	Chelydra serpentina	Chelydra_serpentina-1.0	GCA_007922165.1	cserpentina_GCA_007922165.1_purged.fa	10X Genomics Chromium	McDonnell Genome Institute - Washington University School of Medicine	Scaffold	2064902118	84752	20808247	55422	0.443027	49.0206				0.947	0.012	0.035	0.018	0.935	3354	5.0.0	vertebrata_odb10	2019-08-05
GCA_018859375.1	Chelydra serpentina	ASM1885937v1	GCA_018859375.1	before purging	Illumina HiSeq; PacBio Sequel; Oxford Nanopore GridION	University of North Dakota	Scaffold	2257703908	843367	5589128	68446051	0.443119	28.84	21852	20909	From INSDC submitter	0.946	0.042	0.026	0.028	0.904	3354	5.0.0	vertebrata_odb10	2021-06-11
GCA_018859375.1	Chelydra serpentina	ASM1885937v1	GCA_018859375.1	cserpentina_GCA_018859375.1_purged.fa	Illumina HiSeq; PacBio Sequel; Oxford Nanopore GridION	University of North Dakota	Scaffold	2257717881	840446	5589128	13222	0.443359	28.84				0.946	0.042	0.026	0.028	0.904	3354	5.0.0	vertebrata_odb10	2021-06-11
GCA_007922305.1	Dermatemys mawii	Dermatemys_mawii-1.0	GCA_007922305.1	before purging	10X Genomics Chromium	McDonnell Genome Institute - Washington University School of Medicine	Scaffold	1866975060	183958	34365009	40852	0.431568	51.61				0.949	0.02	0.029	0.022	92.90%	3354	4.0.6	vertebrata_odb10	2021-06-11
GCA_007922305.1	Dermatemys mawii	Dermatemys_mawii-1.0	GCA_007922305.1	dmawii_GCA_007922305.1_purged.fa	10X Genomics Chromium	McDonnell Genome Institute - Washington University School of Medicine	Scaffold	1793969512	187340	34372591	16350	0.430443	51.95				0.973	0.006	0.014	0.013	0.967	3354	5.0.0	vertebrata_odb10	2019-08-05
GCF_015237465.2	Chelonia mydas	rCheMyd1.pri.v2	GCF_015237465.2	before purging	PacBio CLR, 10x, Arima Hi-C, Bionano	Vertebrate Genomes Project	Chromosome	2134358617	39415510	134428053	92	0.440103	47.7	28491	19752	NCBI Annotation Release 103	0.990107	0.0112299	0.00307487	0.00681818	0.978877	7480	4.1.4	sauropsida_odb10	2021-07-15
GCF_000344595.1	Chelonia mydas	CheMyd_1.0	GCF_000344595.1	before purging	Illumina HiSeq2000	BGI	Scaffold	2208393880	29240	3864108	98028380	0.434824	35.33	22701	19123	NCBI Annotation Release 101	0.984626	0.0101604	0.00828877	0.00708556	0.974465	7480	4.0.2	sauropsida_odb10	2013-03-18
GCF_009764565.3	Dermochelys coriacea	rDerCor1.pri.v4	GCF_009764565.3	before purging	PacBio CLR, 10x, Arima Hi-C, Bionano	G10K	Chromosome	2164762090	7029801	137568771	40	0.433515	38.9	27589	18775	NCBI Annotation Release 101	0.982086	0.0102941	0.0052139	0.0127005	0.971791	7480	4.1.4	sauropsida_odb10	2021-08-25
GCA_003942145.1	Platysternon megacephalum	ASM394214v1	GCA_003942145.1	before purging	Illumina	Institute of Zoology, Guangdong Academy of Sciences	Scaffold	2319087892	213602	7221511	36533996	0.446286	38.13				0.939	0.01	0.028	0.033	0.929	3354	4.0.6	vertebrata_odb10	2018-12-12
GCA_003942145.1	Platysternon megacephalum	ASM394214v1	GCA_003942145.1	pmegacephalum_GCA_003942145.1_purged.fa	Illumina	Institute of Zoology, Guangdong Academy of Sciences	Scaffold	1928419311	205283	7406563	159903	0.44546	38.41	21529	21529	From INSDC submitter	0.98	0.01	0.008	0.012	0.97	3354	5.0.0	vertebrata_odb10	2018-12-12
GCA_009430475.1	Actinemys marmorata	Amar_v1	GCA_009430475.1	before purging	Illumina	McDonnell Genome Institute - Washington University School of Medicine	Scaffold	2388727788	59125	13640393	109308432	0.445661	48.9143				0.947	0.011	0.035	0.018	0.936	3354	5.0.0	vertebrata_odb10	2019-10-31
GCA_009430475.1	Actinemys marmorata	Amar_v1	GCA_009430475.1	amarmorata_GCA_009430475.1_purged.fa	Illumina	McDonnell Genome Institute - Washington University School of Medicine	Scaffold	2225333859	61946	14459929	42827	0.44316	49.02				0.946	0.006	0.035	0.019	0.94	3354	5.0.0	vertebrata_odb10	2019-10-31
GCF_002925995.2	Terrapene carolina triunguis	T_m_triunguis-2.0	GCF_002925995.2	before purging	10X Genomics Chromium	McDonnell Genome Institute - Washington University School of Medicine	Scaffold	2571267249	76614	24249581	131541780	0.442743	47.63				0.913	0.098	0.044	0.043	81.5%	3354	4.0.6	vertebrata_odb10	2018-09-21
GCF_002925995.2	Terrapene carolina triunguis	T_m_triunguis-2.0	GCF_002925995.2	tcarolina_GCA_002925995.2_purged.fa	10X Genomics Chromium	McDonnell Genome Institute - Washington University School of Medicine	Scaffold	2140043261	80749	28728777	25686	0.441598	48.07	25189	22254	NCBI Annotation Release 102	0.973931	0.109626	0.0121658	0.0139037	0.864305	7480	4.0.2	sauropsida_odb10	2018-09-21
GCF_000241765.4	Chrysemys picta bellii	Chrysemys_picta_BioNano-3.0.4	GCF_000241765.4	before purging	10x-Linked Reads	Painted turtle genome sequencing consortium	Chromosome	2481351664	21318	6605846	78631	0.4419	49.65	26985	21498	NCBI Annotation Release 103	0.981952	0.00775401	0.0101604	0.0078877	0.974198	7480	4.1.4	sauropsida_odb10	2020-08-21
GCA_001728815.2	Malaclemys terrapin terrapin	terp_v2_2	GCA_001728815.2	before purging	PacBio; Illumina MiSeq	University of Maryland	Contig	2439737865	437266	437266	21684	0.444559	27.9				0.877	0.012	0.068	0.055	0.865	3354	4.0.6	vertebrata_odb10	2016-09-20
GCA_001728815.2	Malaclemys terrapin terrapin	terp_v2_2	GCA_001728815.2	mterrapin_GCA_001728815.2_purged.fa	PacBio; Illumina MiSeq	University of Maryland	Contig	1976107337	487407	487708	11277	0.442692	2021-06-29				0.924	0.014	0.047	0.02	0.91	3354	5.0.0	vertebrata_odb10	2016-09-20
GCF_013100865.1	Trachemys scripta elegans	CAS_Tse_1.0	GCF_013100865.1	before purging	Paired-End, Mate-Pair Illumina, NGXbio	California Academy of Sciences	Chromosome	2126182493	204575	140411086	138	0.438059	50.43	22456	18662	NCBI Annotation Release 100	0.975668	0.00855615	0.00628342	0.0180481	0.967112	7480	4.0.2	sauropsida_odb10	2020-05-15
GCF_003597395.1	Chelonoidis abingdonii	ASM359739v1	GCF_003597395.1	before purging	Paired-End, Mate-Pair Illumina	Universidad de Oviedo	Scaffold	2300739315	73186	1277207	10618	0.4371	26.04	25634	19976	NCBI Annotation Release 100	0.974733	0.00989305	0.0108289	0.0144385	0.96484	7480	4.0.2	sauropsida_odb10	2018-09-25
GCA_002896415.1	Gopherus agassizii	ASM289641v1	GCA_002896415.1	before purging	Illumina HiSeq	Arizona State University	Scaffold	2184966080	43735	228109	32924277	0.436163	45.3175				0.927	0.011	0.038	0.035	0.916	3354	5.0.0	vertebrata_odb10	2018-01-24
GCA_002896415.1	Gopherus agassizii	ASM289641v1	GCA_002896415.1	gagassizii_GCA_002896415.1_purged.fa	Illumina HiSeq	Arizona State University	Scaffold	2106151305	34545	232422	67769	0.434336	45.50				0.904	0.01	0.049	0.047	0.89	3354	5.0.0	vertebrata_odb10	2018-01-24
GCF_007399415.2	Gopherus evgoodei	rGopEvg1_v1.p	GCF_007399415.2	before purging	PacBio CLR, 10x, Arima Hi-C, Bionano	Vertebrate Genomes Project	Chromosome	2298547364	13026736	147425149	382	0.4414	38.31	26465	20174	NCBI Annotation Release 100	0.989438	0.0143048	0.00160428	0.00895722	0.975134	7480	4.0.2	sauropsida_odb10	2019-07-25
GCF_016161935.1	Mauremys reevesii	ASM1616193v1	GCF_016161935.1		Oxford Nanopore; Illumina NovaSeq 6000	Anhui normal university	Chromosome	2367590653	33352699	130473029	230	0.4498	32.66				0.982	1.5%	0.7%	1.1%	96.7%	3354	5.0.0	vertebrata_odb10	2020-12-22
GCF_016161935.1	Mauremys reevesii	ASM1616193v1	GCF_016161935.1	mreveesii_GCF_016161935.1_purged.fa	Oxford Nanopore; Illumina NovaSeq 6000	Anhui normal university	Chromosome	2035064793	34524243	139244951	62	0.445505	33.55	41089	22618	NCBI Annotation Release 100	0.991578	0.0159091	0.00160428	0.00681818	0.975668	7480	4.0.2	sauropsida_odb10	2020-12-22
GCF_020497125.1	Mauremys mutica	ASM2049712v1	GCF_020497125.1	before purging	PacBio	Institute of Zoology, Guangdong Academy of Science	Chromosome	2484351270	15010728	135065811	93474084	0.451664	-	35641	23281	NCBI Annotation Release 100	0.993182	0.0220588	0.00106952	0.00574866	0.971123	7480	4.1.4	sauropsida_odb10	2021-10-14
GCA_004028625.2	Cuora amboinensis	ASM402862v2	GCA_004028625.2	before purging	Illumina	McDonnell Genome Institute - Washington University School of Medicine	Scaffold	2214832461	47152	247606	11509192	0.442706	41.5761				0.825	0.029	0.126	0.049	0.796	3354	5.0.0	vertebrata_odb10	2019-03-22
GCA_004028625.2	Cuora amboinensis	ASM402862v2	GCA_004028625.2	camboinensis_GCA_004028625.2_purged.fa	Illumina	McDonnell Genome Institute - Washington University School of Medicine	Scaffold	3468245239	50668	286462	56563	0.439476	46.84				0.821	0.021	0.127	0.052	0.8	3354	5.0.0	vertebrata_odb10	2019-03-22
GCA_003846335.1	Cuora mccordi	ASM384633v1	GCA_003846335.1	before purging	10X Genomics	McDonnell Genome Institute - Washington University School of Medicine	Scaffold	2390374423	74338	32628679	129476169	0.447048	50.94				0.916	2.10%	4.40%	4.00%	89.50%	3354	4.0.6	vertebrata_odb10	2018-11-28
GCA_003846335.1	Cuora mccordi	ASM384633v1	GCA_003846335.1	cmcordii_GCA_003846335.1_purged.fa	10X Genomics	McDonnell Genome Institute - Washington University School of Medicine	Scaffold	2164951149	79032	35498051	46949	0.443938	51.31				0.95	0.016	0.032	0.018	0.934	3354	5.0.0	vertebrata_odb10	2018-11-28
																								*sauropsida: BUSCOS based on annotation
																								*vertebrata: BUSCOS based on assemble

## Sheet: Supplementary Table 2
Supplementary Table 2. Comparision of protein numbers recovered from NCBI and TOGA annotation. Filtered are a number of protein sequences removing the clearly lost genes and keeping only the longest isoform.
Species	Assembly Accession	Protein number (NCBI)	Transcript number (TOGA query_annotation.bed	Isoform number (TOGA protein.fasta)	Protein number only longest isoform (TOGA)	Protein number longest isoform filtered (TOGA)
Carettochelys insculpta	GCA_007922185.1	-	43048	50619	18259	16655
Dermatemys mawii	GCA_007922305.1	-	52488	60811	18348	17449
Pelodiscus sinensis	GCF_000230535.1	19518	55051	64954	18261	15863
Podocnemis expansa	GCA_007922195.1	-	55782	66709	18310	17239
Chelydra serpentina	GCA_007922165.1	20909	58482	67304	18351	17437
Emydura subglobosa	GCA_007922225.1	19518	58335	71849	18340	17361
Chelonoidis abingdonii	GCF_003597395.1	19976	63687	72268	18351	17688
Dermochelys coriacea	GCF_009764565.3	18775	56636	69423	18355	16988
Chelonia mydas	GCF_015237465.2	19752	65911	79987	18358	17194
Gopherus evgoodei	GCF_007399415.2	20174	64606	75327	18355	17334
Cuora mccordi	GCA_003846335.1	-	74446	89230	18353	17696
Terrapene carolina triunguis	GCF_002925995.2	22254	75637	89294	18355	17726
Chrysemys picta bellii	GCF_000241765.4	21498	78347	91057	18360	17965
Mauremys reevesii	GCF_016161935.1	22618	82532	94196	18358	17455
Platysternon megacephalum	GCA_003942145.1	21529	79112	96162	18356	17984
Malaclemys terrapin terrapin	GCA_001728815.2	-	96825	109841	18348	17570
Trachemys scripta elegans	GCF_013100865.1	18662				-

## Sheet: Supplementary Table 3
Supplementary Table 3. Genes classified as lost in the all turtle query genomes compared to the T. scripta genome. Carettochelys insculpta (carIns), Chelonia mydas (cheMyd), Chelydra serpentina (cheSer), Chrysemys picta (chrPic), Cuora mccordi (cuoMcc), Dermochelys coriacea (derCor), Dermatemys mawii (derMaw), Emydura subglobosa (emySub), Gopherus evgoodei (gopEvg), Malaclemys terrapin (malTer), …
Names	total	elements
carIns cheMyd cheSer chrPic cuoMcc derCor derMaw emySub gopEvg malTer mauRev pelSin plaMeg podExp terCar	29	LOC117879528,NOSTRIN,ATP7B,LOC117870774,LOC117875504,LOC117871681,LOC117867797,LOC117883279,LOC117875796,LOC117877099,LOC117877472,LOC117883877,MRPL54,LOC117886226,LOC117879719,LOC117883186,LOC117880790,LOC117872351,LOC117875277,DHX32,LOC117872933,LOC117888496,LOC117883907,LOC117872023,LOC117876842,LOC117880306,LOC117885058,LOC117877157,LOC117873759
carIns cheMyd cheSer chrPic cuoMcc derCor derMaw emySub gopEvg malTer mauRev plaMeg podExp terCar	2	LOC117885431,LOC117879975
carIns cheMyd cheSer chrPic cuoMcc derCor derMaw emySub gopEvg malTer mauRev pelSin plaMeg podExp	2	LOC117878487,LOC117882850
carIns cheMyd cheSer chrPic cuoMcc derCor derMaw emySub gopEvg malTer mauRev pelSin podExp terCar	1	INPP1
carIns cheMyd cheSer chrPic cuoMcc derCor derMaw emySub gopEvg mauRev pelSin plaMeg podExp terCar	5	LOC117878988,LOC117886000,LOC117882589,LOC117885172,LOC117872627
carIns cheMyd cheSer chrPic cuoMcc derMaw emySub gopEvg malTer mauRev pelSin plaMeg podExp terCar	1	LOC117879363
carIns cheMyd cheSer chrPic derCor derMaw emySub gopEvg malTer mauRev pelSin plaMeg podExp terCar	2	LOC117878690,LOC117882930
carIns cheMyd cheSer cuoMcc derCor derMaw emySub gopEvg malTer mauRev pelSin plaMeg podExp terCar	9	LOC117882952,LOC117888497,LOC117886963,C7H3orf49,LOC117876947,LOC117871822,LOC117871769,LOC117878198,LOC117882109
carIns cheMyd chrPic cuoMcc derCor derMaw emySub gopEvg malTer mauRev pelSin plaMeg podExp terCar	1	LOC117880945
carIns cheMyd cheSer chrPic cuoMcc derCor derMaw emySub gopEvg malTer mauRev plaMeg terCar	1	LOC117872585
carIns cheMyd cheSer chrPic cuoMcc derCor derMaw emySub gopEvg malTer mauRev pelSin plaMeg	1	LOC117879134
carIns cheMyd cheSer chrPic cuoMcc derCor derMaw emySub gopEvg malTer mauRev pelSin podExp	1	LOC117872484
carIns cheMyd cheSer chrPic cuoMcc derCor derMaw emySub gopEvg mauRev plaMeg podExp terCar	1	LOC117873464
carIns cheMyd cheSer chrPic cuoMcc derCor derMaw emySub gopEvg mauRev pelSin plaMeg podExp	3	LOC117875500,LOC117878756,LOC117872563
carIns cheMyd cheSer chrPic cuoMcc derCor emySub gopEvg malTer mauRev pelSin plaMeg terCar	1	LOC117876549
carIns cheMyd cheSer chrPic derCor derMaw emySub gopEvg mauRev pelSin plaMeg podExp terCar	1	LOC117877978
carIns cheMyd cheSer cuoMcc derCor derMaw emySub gopEvg malTer mauRev plaMeg podExp terCar	1	LOC117886750
carIns cheMyd cheSer cuoMcc derCor derMaw emySub gopEvg malTer mauRev pelSin plaMeg podExp	3	LOC117888908,LOC117889148,LOC117882365
carIns cheMyd cheSer cuoMcc derCor derMaw emySub gopEvg malTer mauRev pelSin podExp terCar	1	LOC117869891
carIns cheMyd cheSer cuoMcc derCor derMaw emySub gopEvg mauRev pelSin plaMeg podExp terCar	13	RPS28,BDKRB1,LOC117878383,LOC117882515,LOC117871719,LOC117877617,LOC117884203,LOC117888393,LOC117870908,LOC117886747,LOC117877873,LOC117879629,LOC117872679
carIns cheMyd chrPic cuoMcc derCor derMaw emySub gopEvg malTer pelSin plaMeg podExp terCar	1	LOC117888468
carIns cheMyd chrPic derCor derMaw emySub gopEvg malTer mauRev pelSin plaMeg podExp terCar	1	LOC117871731
carIns cheSer chrPic cuoMcc derCor derMaw emySub gopEvg malTer mauRev plaMeg podExp terCar	2	LOC117873226,LOC117872778
cheMyd cheSer chrPic cuoMcc derCor derMaw emySub gopEvg malTer mauRev plaMeg podExp terCar	1	LOC117877441
carIns cheMyd cheSer chrPic cuoMcc derCor derMaw emySub gopEvg mauRev plaMeg podExp	1	LOC117872232
carIns cheMyd cheSer chrPic cuoMcc derCor derMaw emySub gopEvg mauRev pelSin plaMeg	1	LOC117885463
carIns cheMyd cheSer chrPic cuoMcc derCor derMaw emySub mauRev pelSin plaMeg podExp	1	TIMM13
carIns cheMyd cheSer chrPic cuoMcc derCor emySub gopEvg mauRev pelSin podExp terCar	1	LOC117885691
carIns cheMyd cheSer cuoMcc derCor derMaw emySub gopEvg malTer mauRev podExp terCar	1	LOC117869819
carIns cheMyd cheSer cuoMcc derCor derMaw emySub gopEvg mauRev plaMeg podExp terCar	1	LOC117887594
carIns cheMyd cheSer cuoMcc derCor derMaw emySub gopEvg mauRev pelSin plaMeg podExp	13	LOC117868775,LOC117875318,LOC117867221,LOC117871293,LOC117879996,LOC117883755,LOC117888939,LOC117878336,LOC117871615,LOC117870938,LOC117881424,LOC117886909,LOC117871679
carIns cheMyd cheSer cuoMcc derCor derMaw emySub gopEvg pelSin plaMeg podExp terCar	1	EIF3K
carIns cheMyd cheSer cuoMcc derCor emySub gopEvg mauRev pelSin plaMeg podExp terCar	1	LOC117874360
carIns cheMyd cheSer cuoMcc derMaw emySub gopEvg mauRev pelSin plaMeg podExp terCar	1	PER3
carIns cheMyd cheSer derCor derMaw emySub gopEvg mauRev pelSin plaMeg podExp terCar	2	LOC117880036,LOC117880055
carIns cheMyd cuoMcc derCor derMaw emySub gopEvg mauRev pelSin plaMeg podExp terCar	1	LOC117876586
carIns cheSer chrPic cuoMcc derCor derMaw emySub gopEvg mauRev pelSin plaMeg podExp	1	LOC117876276
cheMyd cheSer chrPic cuoMcc derCor derMaw emySub gopEvg malTer mauRev plaMeg podExp	1	LOC117875556
cheMyd cheSer chrPic cuoMcc derCor derMaw emySub gopEvg mauRev plaMeg podExp terCar	1	LOC117888300
cheMyd cheSer cuoMcc derCor derMaw emySub gopEvg malTer mauRev pelSin plaMeg terCar	1	LOC117885551
cheMyd cheSer cuoMcc derCor derMaw emySub gopEvg malTer mauRev pelSin podExp terCar	2	LOC117876270,ENAM
cheMyd cheSer cuoMcc derCor derMaw emySub gopEvg mauRev pelSin plaMeg podExp terCar	1	LOC117883048
carIns cheMyd cheSer chrPic cuoMcc derCor emySub gopEvg mauRev pelSin terCar	1	LOC117879013
carIns cheMyd cheSer cuoMcc derCor derMaw emySub gopEvg malTer pelSin podExp	1	LOC117869888
carIns cheMyd cheSer cuoMcc derCor derMaw emySub gopEvg mauRev plaMeg podExp	4	TMEM217,LOC117878355,CENPBD1,LOC117876487
carIns cheMyd cheSer cuoMcc derCor derMaw emySub gopEvg mauRev plaMeg terCar	2	LOC117880927,LOC117882896
carIns cheMyd cheSer cuoMcc derCor derMaw emySub gopEvg mauRev pelSin plaMeg	1	LOC117882121
carIns cheMyd cheSer cuoMcc derCor derMaw emySub gopEvg mauRev pelSin podExp	6	LOC117875564,LOC117885876,LOC117876065,LOC117870494,LOC117873489,LOC117867268
carIns cheMyd cheSer cuoMcc derCor derMaw emySub mauRev pelSin plaMeg terCar	1	LOC117875499
carIns cheMyd cheSer cuoMcc derCor derMaw emySub mauRev pelSin podExp terCar	1	LOC117871770
carIns cheMyd cheSer cuoMcc derCor emySub gopEvg mauRev pelSin podExp terCar	1	LOC117887613
carIns cheMyd cheSer cuoMcc derMaw emySub gopEvg mauRev pelSin podExp terCar	1	GPR107
carIns cheMyd cheSer derCor derMaw emySub gopEvg mauRev pelSin plaMeg podExp	2	MPZL1,LOC117883577
carIns cheMyd chrPic cuoMcc derCor derMaw emySub gopEvg mauRev pelSin podExp	1	LOC117871509
carIns cheMyd cuoMcc derCor emySub gopEvg mauRev pelSin plaMeg podExp terCar	1	LOC117872847
carIns cheSer chrPic derCor derMaw emySub mauRev pelSin plaMeg podExp terCar	1	LOC117884369
carIns cheSer cuoMcc derCor derMaw emySub gopEvg mauRev pelSin plaMeg podExp	1	LOC117869584
carIns cheSer cuoMcc derMaw emySub gopEvg malTer mauRev pelSin plaMeg podExp	1	LOC117885735
carIns chrPic derCor derMaw emySub gopEvg malTer mauRev pelSin plaMeg podExp	1	LOC117869892
cheMyd cheSer chrPic cuoMcc derCor derMaw emySub gopEvg malTer mauRev plaMeg	1	LOC117873693
cheMyd cheSer cuoMcc derCor derMaw gopEvg mauRev pelSin plaMeg podExp terCar	1	RXFP2
cheMyd cuoMcc derCor derMaw emySub gopEvg malTer mauRev pelSin podExp terCar	1	LOC117876598
carIns cheMyd cheSer chrPic cuoMcc derMaw emySub pelSin podExp terCar	1	LOC117869093
carIns cheMyd cheSer cuoMcc derCor emySub gopEvg mauRev plaMeg podExp	1	LOC117869073
carIns cheMyd cheSer cuoMcc derCor emySub malTer mauRev pelSin podExp	1	LOC117887584
carIns cheMyd cheSer cuoMcc derCor gopEvg malTer mauRev pelSin podExp	1	MAS1
carIns cheMyd cheSer cuoMcc derMaw emySub gopEvg mauRev plaMeg podExp	1	LOC117881550
carIns cheMyd cheSer derCor derMaw emySub gopEvg pelSin plaMeg podExp	1	LOC117879080
carIns cheMyd chrPic derCor derMaw emySub gopEvg malTer mauRev plaMeg	1	LOC117872075
carIns cheMyd cuoMcc derCor derMaw emySub gopEvg mauRev pelSin podExp	3	LOC117872798,LOC117881492,ANKK1
carIns cheMyd derCor derMaw emySub gopEvg malTer mauRev plaMeg podExp	1	TSPAN17
carIns cheMyd derCor derMaw emySub gopEvg mauRev pelSin plaMeg podExp	1	LOC117881667
carIns cheSer chrPic derMaw emySub gopEvg malTer plaMeg podExp terCar	1	TMEM211
carIns cheSer derCor derMaw emySub gopEvg pelSin plaMeg podExp terCar	1	LOC117878757
cheMyd cheSer cuoMcc derCor derMaw emySub gopEvg mauRev pelSin podExp	1	LOC117880594
cheMyd cheSer cuoMcc derCor derMaw gopEvg malTer mauRev plaMeg terCar	1	LOC117877966
cheMyd cheSer cuoMcc derMaw emySub gopEvg mauRev pelSin plaMeg podExp	1	JTB
cheMyd cheSer derCor derMaw emySub gopEvg malTer mauRev plaMeg podExp	1	LOC117873948
cheMyd chrPic cuoMcc derCor derMaw gopEvg mauRev pelSin plaMeg podExp	1	LOC117871503
cheMyd chrPic derCor derMaw emySub gopEvg malTer pelSin plaMeg terCar	1	LOC117873923
cheSer cuoMcc derCor derMaw emySub gopEvg malTer mauRev plaMeg podExp	1	LOC117869869
cheSer cuoMcc derCor derMaw emySub gopEvg mauRev pelSin plaMeg podExp	1	LOC117887585
carIns cheMyd cheSer cuoMcc derMaw emySub gopEvg pelSin podExp	1	LOC117884836
carIns cheMyd cheSer derCor derMaw emySub gopEvg pelSin podExp	3	LOC117877830,LOC117874448,LOC117873711
carIns cheMyd cheSer derCor derMaw emySub malTer pelSin podExp	1	BEND5
carIns cheMyd cheSer derCor derMaw emySub mauRev pelSin podExp	2	LOC117875157,LOC117870055
carIns cheMyd cheSer derCor derMaw emySub plaMeg podExp terCar	1	LOC117886153
carIns cheMyd cheSer derCor derMaw gopEvg mauRev pelSin podExp	1	LOC117887360
carIns cheMyd cheSer derCor derMaw gopEvg pelSin plaMeg podExp	1	LOC117877815
carIns cheMyd cheSer derMaw gopEvg malTer mauRev podExp terCar	1	LOC117888577
carIns cheMyd chrPic derCor derMaw emySub gopEvg pelSin podExp	2	LOC117882724,LOC117883836
carIns cheMyd chrPic derCor derMaw emySub mauRev plaMeg podExp	1	LOC117868307
carIns cheMyd cuoMcc derCor derMaw emySub gopEvg mauRev pelSin	2	LOC117872848,LOC117872734
carIns cheMyd cuoMcc derCor derMaw emySub gopEvg pelSin podExp	1	LOC117869890
carIns cheMyd cuoMcc derCor derMaw gopEvg mauRev pelSin podExp	2	LOC117873463,LOC117871603
carIns cheMyd cuoMcc derCor emySub gopEvg mauRev plaMeg podExp	1	LOC117886118
carIns cheMyd cuoMcc derMaw emySub malTer mauRev pelSin podExp	1	LOC117875560
carIns cheMyd cuoMcc derMaw emySub pelSin plaMeg podExp terCar	1	LOC117874880
carIns cheMyd derCor derMaw emySub gopEvg mauRev pelSin podExp	1	LOC117887874
carIns cheSer chrPic cuoMcc derCor emySub gopEvg mauRev podExp	1	LOC117870575
carIns cheSer cuoMcc derCor derMaw emySub mauRev plaMeg terCar	1	LOC117873952
carIns cheSer cuoMcc derCor derMaw gopEvg mauRev pelSin podExp	1	LOC117871794
carIns cheSer cuoMcc derCor emySub gopEvg malTer mauRev podExp	1	KCNAB2
carIns cheSer cuoMcc derMaw emySub gopEvg malTer pelSin terCar	1	LOC117876245
carIns cheSer cuoMcc derMaw emySub gopEvg mauRev podExp terCar	1	LOC117873934
carIns cheSer cuoMcc derMaw emySub gopEvg mauRev pelSin podExp	1	LOC117888119
carIns cheSer derCor derMaw emySub gopEvg mauRev pelSin podExp	1	LOC117867796
cheMyd cheSer chrPic cuoMcc derCor derMaw gopEvg mauRev plaMeg	1	MAB21L4
cheMyd cheSer cuoMcc derCor derMaw gopEvg mauRev plaMeg podExp	1	LOC117883748
cheMyd cheSer derCor derMaw gopEvg mauRev pelSin plaMeg podExp	1	LOC117885978
cheMyd cuoMcc derCor derMaw emySub gopEvg mauRev pelSin plaMeg	1	LOC117868086
cheMyd cuoMcc derMaw emySub gopEvg malTer plaMeg podExp terCar	1	LOC117880760
cheMyd derCor derMaw emySub gopEvg malTer plaMeg podExp terCar	1	LOC117873506
cheSer cuoMcc derCor derMaw gopEvg malTer mauRev plaMeg podExp	1	LOC117889064
carIns cheMyd cheSer chrPic derMaw emySub pelSin podExp	1	LOC117879111
carIns cheMyd cheSer cuoMcc derCor derMaw malTer plaMeg	1	LOC117869583
carIns cheMyd cheSer cuoMcc derCor emySub pelSin podExp	1	LOC117885473
carIns cheMyd cheSer cuoMcc derMaw emySub gopEvg pelSin	1	LOC117869928
carIns cheMyd cheSer derCor derMaw emySub gopEvg podExp	1	LOC117882892
carIns cheMyd cheSer derCor derMaw emySub gopEvg pelSin	1	GLYATL3
carIns cheMyd cheSer derCor derMaw emySub plaMeg podExp	1	LOC117882239
carIns cheMyd cheSer derCor derMaw emySub pelSin podExp	7	LOC117875589,LOC117875055,LOC117871652,LOC117888820,LOC117889199,LOC117875575,LOC117876556
carIns cheMyd cheSer derCor derMaw malTer plaMeg terCar	1	RAD51AP2
carIns cheMyd cheSer derCor emySub gopEvg pelSin podExp	1	LOC117869600
carIns cheMyd cheSer derCor emySub malTer pelSin podExp	1	LOC117885747
carIns cheMyd cheSer derCor emySub pelSin plaMeg podExp	1	LOC117874335
carIns cheMyd cheSer derMaw emySub gopEvg plaMeg terCar	1	CD207
carIns cheMyd chrPic derCor derMaw gopEvg malTer plaMeg	1	LOC117871879
carIns cheMyd chrPic derCor derMaw malTer pelSin podExp	1	LOC117887059
carIns cheMyd cuoMcc derCor derMaw emySub mauRev podExp	1	LOC117888910
carIns cheMyd cuoMcc derCor derMaw gopEvg pelSin podExp	1	LOC117876495
carIns cheMyd cuoMcc derMaw emySub gopEvg mauRev podExp	1	LOC117884652
carIns cheMyd derCor derMaw emySub gopEvg pelSin podExp	1	LOC117873165
carIns cheMyd derCor derMaw emySub pelSin plaMeg podExp	1	LOC117870807
carIns cheMyd derCor gopEvg malTer mauRev pelSin podExp	1	LOC117877484
carIns cheMyd emySub malTer pelSin plaMeg podExp terCar	1	LOC117876263
carIns cheSer chrPic cuoMcc derCor emySub mauRev terCar	1	LOC117871782
carIns cheSer chrPic derCor malTer pelSin plaMeg podExp	1	LOC117876602
carIns cheSer chrPic emySub malTer pelSin plaMeg podExp	1	LOC117881585
carIns cheSer cuoMcc derCor derMaw emySub pelSin podExp	1	LOC117885358
carIns cheSer cuoMcc derCor emySub pelSin plaMeg podExp	1	LOC117867203
carIns cheSer cuoMcc derMaw emySub gopEvg malTer mauRev	1	LOC117876592
carIns cheSer cuoMcc derMaw emySub gopEvg mauRev pelSin	1	LOC117886347
carIns cheSer cuoMcc derMaw emySub pelSin plaMeg podExp	1	LOC117882938
carIns cheSer cuoMcc emySub gopEvg mauRev plaMeg podExp	1	MCHR1
carIns cheSer cuoMcc emySub gopEvg mauRev pelSin podExp	1	LOC117869439
carIns cheSer derCor derMaw emySub gopEvg mauRev podExp	1	TTC23
carIns cheSer derCor derMaw emySub plaMeg podExp terCar	1	LOC117871750
carIns cheSer derCor emySub gopEvg pelSin podExp terCar	1	STXBP2
carIns cuoMcc derCor derMaw emySub gopEvg pelSin podExp	1	FREM3
carIns cuoMcc derCor emySub gopEvg mauRev pelSin podExp	1	LOC117867199
carIns cuoMcc derMaw emySub gopEvg mauRev pelSin podExp	1	LOC117880748
carIns derCor derMaw emySub mauRev pelSin podExp terCar	1	LOC117884981
cheMyd cheSer chrPic derMaw emySub mauRev plaMeg podExp	1	LOC117878086
cheMyd cheSer cuoMcc derMaw emySub mauRev plaMeg podExp	1	LOC117884615
cheMyd cheSer derCor derMaw emySub gopEvg mauRev pelSin	1	LOC117870377
cheMyd cheSer derCor derMaw emySub malTer plaMeg podExp	1	LOC117889078
cheMyd cheSer derCor derMaw gopEvg mauRev plaMeg terCar	1	LOC117869826
cheMyd derCor derMaw emySub gopEvg malTer mauRev terCar	1	LOC117876271
cheMyd derCor derMaw emySub gopEvg malTer plaMeg podExp	1	LOC117869889
cheMyd derCor derMaw emySub gopEvg mauRev pelSin podExp	1	PODNL1
cheMyd derCor derMaw gopEvg malTer mauRev plaMeg terCar	1	LOC117875454
cheSer cuoMcc derCor derMaw gopEvg mauRev podExp terCar	1	LOC117888923
cheSer cuoMcc derMaw emySub gopEvg mauRev pelSin podExp	1	LOC117870029
cheSer derCor derMaw emySub gopEvg pelSin podExp terCar	1	LOC117888984
cheSer derMaw emySub gopEvg malTer pelSin plaMeg terCar	1	LOC117871889
chrPic cuoMcc derCor emySub malTer mauRev podExp terCar	1	LOC117878961
carIns cheMyd cheSer cuoMcc pelSin plaMeg podExp	1	LOC117878359
carIns cheMyd cheSer derCor derMaw emySub podExp	1	LOC117875762
carIns cheMyd cheSer derCor emySub gopEvg terCar	1	LOC117888239
carIns cheMyd cheSer derCor emySub plaMeg podExp	1	LOC117885882
carIns cheMyd cheSer derCor emySub plaMeg terCar	1	LOC117868990
carIns cheMyd cheSer derMaw emySub gopEvg pelSin	1	LOC117871706
carIns cheMyd cheSer emySub pelSin plaMeg podExp	1	LOC117876601
carIns cheMyd cuoMcc derMaw emySub pelSin podExp	1	RNF175
carIns cheMyd cuoMcc gopEvg malTer pelSin podExp	1	LOC117876320
carIns cheMyd derCor derMaw emySub mauRev pelSin	1	LOC117867160
carIns cheMyd derCor derMaw emySub pelSin podExp	1	LOC117887109
carIns cheMyd derCor derMaw gopEvg mauRev pelSin	1	LOC117869579
carIns cheMyd derCor emySub gopEvg pelSin podExp	1	LOC117869578
carIns cheMyd derCor emySub malTer plaMeg podExp	1	LOC117876573
carIns cheMyd derCor emySub pelSin podExp terCar	1	LOC117885732
carIns cheMyd derCor malTer plaMeg podExp terCar	1	LOC117886337
carIns cheSer cuoMcc derMaw emySub gopEvg podExp	1	LOC117870016
carIns cheSer cuoMcc derMaw gopEvg mauRev pelSin	2	LOC117887209,LOC117887578
carIns cheSer cuoMcc derMaw gopEvg pelSin podExp	1	LOC117873936
carIns cheSer derCor derMaw emySub gopEvg malTer	1	LOC117871842
carIns cheSer derCor derMaw emySub pelSin podExp	2	LOC117869580,LOC117883854
carIns cheSer derCor derMaw gopEvg malTer podExp	1	LOC117888956
carIns cheSer derCor gopEvg pelSin plaMeg podExp	1	LOC117886019
carIns cheSer derMaw emySub gopEvg pelSin podExp	1	LOC117876557
carIns cheSer derMaw emySub pelSin plaMeg podExp	1	LOC117871797
carIns cuoMcc derCor derMaw gopEvg mauRev pelSin	1	LOC117875619
carIns cuoMcc derMaw gopEvg malTer pelSin terCar	1	LOC117885519
carIns derCor derMaw emySub gopEvg mauRev podExp	1	LOC117878536
carIns derCor derMaw malTer plaMeg podExp terCar	1	LOC117876540
cheMyd cheSer cuoMcc mauRev plaMeg podExp terCar	1	LOC117877852
cheMyd cheSer derCor derMaw emySub pelSin podExp	1	LOC117876599
cheMyd cheSer derCor gopEvg mauRev pelSin podExp	1	LOC117869997
cheMyd cheSer derMaw emySub gopEvg plaMeg podExp	1	LOC117869859
cheMyd chrPic gopEvg malTer mauRev plaMeg terCar	1	LOC117876228
cheMyd cuoMcc derCor derMaw emySub gopEvg podExp	1	LOC117885378
cheMyd derCor derMaw emySub gopEvg pelSin terCar	1	LOC117874998
cheSer chrPic cuoMcc derCor emySub podExp terCar	1	LOC117880989
cheSer cuoMcc derCor emySub gopEvg mauRev terCar	1	LOC117876265
cheSer cuoMcc derMaw emySub gopEvg mauRev plaMeg	1	LOC117879580
cheSer cuoMcc derMaw emySub gopEvg mauRev podExp	1	LOC117876139
carIns cheMyd cheSer derCor derMaw podExp	1	LOC117875736
carIns cheMyd cheSer derCor derMaw pelSin	1	FAM53C
carIns cheMyd cheSer emySub plaMeg podExp	1	LOC117867444
carIns cheMyd chrPic derCor derMaw podExp	1	RPS18
carIns cheMyd chrPic derCor plaMeg podExp	1	LOC117873935
carIns cheMyd cuoMcc derCor derMaw gopEvg	1	FTCDNL1
carIns cheMyd cuoMcc derCor derMaw pelSin	1	LOC117887480
carIns cheMyd cuoMcc emySub pelSin podExp	1	LOC117869925
carIns cheMyd cuoMcc gopEvg pelSin podExp	1	LOC117881506
carIns cheMyd derCor derMaw emySub podExp	2	LOC117867332,LOC117887595
carIns cheMyd derCor derMaw emySub pelSin	2	LOC117886095,LOC117886099
carIns cheMyd derCor derMaw gopEvg pelSin	1	TP53I3
carIns cheMyd derCor derMaw pelSin podExp	1	LOC117871955
carIns cheMyd derCor emySub gopEvg podExp	2	ESPNL,CPO
carIns cheMyd derCor emySub pelSin podExp	2	LOC117888527,LOC117878531
carIns cheMyd derCor gopEvg malTer plaMeg	2	LOC117871872,LOC117871877
carIns cheMyd derCor gopEvg malTer podExp	1	TACR2
carIns cheMyd derCor gopEvg plaMeg podExp	1	LOC117881306
carIns cheMyd derCor pelSin podExp terCar	1	LOC117886258
carIns cheMyd derMaw emySub pelSin podExp	1	MSRB2
carIns cheMyd emySub pelSin plaMeg podExp	1	LOC117879644
carIns cheSer cuoMcc derCor mauRev podExp	1	CIB4
carIns cheSer cuoMcc derMaw emySub podExp	1	LOC117868680
carIns cheSer cuoMcc derMaw pelSin podExp	1	LOC117867420
carIns cheSer cuoMcc gopEvg mauRev podExp	1	LOC117882098
carIns cheSer derCor derMaw emySub podExp	2	LOC117868063,LOC117881532
carIns cheSer derCor derMaw emySub pelSin	1	ACTBL2
carIns cheSer derCor derMaw pelSin podExp	1	LOC117872989
carIns cheSer derMaw emySub mauRev terCar	1	LOC117870047
carIns cheSer derMaw emySub pelSin podExp	4	LOC117869988,LOC117886488,LOC117885000,GP5
carIns cheSer emySub gopEvg malTer plaMeg	1	DMRTA1
carIns cuoMcc derCor derMaw emySub pelSin	1	LOC117871779
carIns cuoMcc derCor gopEvg mauRev podExp	1	LOC117874878
carIns cuoMcc derMaw gopEvg pelSin podExp	1	LOC117871780
carIns cuoMcc derMaw mauRev pelSin podExp	2	LOC117887205,LOC117884022
carIns cuoMcc derMaw pelSin plaMeg podExp	1	LOC117873921
carIns derCor derMaw emySub malTer mauRev	1	LOC117885188
carIns derCor derMaw emySub malTer pelSin	1	LOC117887111
carIns derCor derMaw emySub podExp terCar	1	LOC117869577
carIns derCor derMaw emySub pelSin podExp	1	LOC117887817
carIns derCor derMaw gopEvg pelSin podExp	1	LOC117868194
carIns derCor emySub malTer pelSin terCar	1	LOC117875623
carIns derCor malTer mauRev pelSin podExp	1	LOC117878552
carIns derCor malTer pelSin plaMeg terCar	1	LOC117876604
carIns derMaw emySub gopEvg mauRev plaMeg	1	LOC117882166
carIns derMaw emySub gopEvg pelSin podExp	2	LOC117871910,LOC117872921
carIns derMaw emySub malTer plaMeg terCar	1	LOC117875453
carIns derMaw malTer pelSin podExp terCar	1	LOC117885562
carIns gopEvg mauRev pelSin podExp terCar	1	LOC117880794
cheMyd cheSer derCor derMaw gopEvg podExp	1	LOC117870339
cheMyd cheSer derCor derMaw pelSin podExp	2	LOC117869080,LOC117885270
cheMyd cheSer derCor derMaw pelSin terCar	1	LOC117867681
cheMyd cheSer derCor emySub gopEvg mauRev	1	LOC117874058
cheMyd cheSer derCor emySub pelSin podExp	1	LOC117875519
cheMyd cheSer derCor gopEvg pelSin plaMeg	1	LOC117886278
cheMyd cuoMcc derCor gopEvg malTer mauRev	1	EME2
cheMyd cuoMcc emySub gopEvg mauRev podExp	1	LOC117881527
cheMyd cuoMcc emySub mauRev plaMeg podExp	1	LOC117887200
cheMyd derCor gopEvg malTer pelSin plaMeg	1	LOC117871876
cheMyd derMaw emySub gopEvg mauRev podExp	1	MORN4
cheMyd derMaw gopEvg mauRev plaMeg podExp	1	LOC117869101
cheSer chrPic derCor derMaw gopEvg pelSin	1	LOC117869955
cheSer chrPic malTer pelSin podExp terCar	1	LOC117883158
cheSer derMaw emySub gopEvg plaMeg podExp	1	LOC117871843
cheSer emySub malTer pelSin plaMeg podExp	1	LOC117877142
chrPic cuoMcc derCor emySub gopEvg podExp	1	LOC117888902
chrPic derMaw emySub plaMeg podExp terCar	1	LOC117884535
chrPic emySub gopEvg malTer pelSin podExp	1	LOC117881029
cuoMcc derMaw emySub gopEvg mauRev podExp	1	LOC117871688
cuoMcc derMaw emySub mauRev pelSin podExp	1	LOC117887583
derMaw emySub pelSin plaMeg podExp terCar	2	LOC117870710,LOC117881375
carIns cheMyd cheSer derCor mauRev	1	LOC117877407
carIns cheMyd cheSer derCor pelSin	1	LOC117888909
carIns cheMyd cheSer emySub gopEvg	1	LOC117870053
carIns cheMyd chrPic gopEvg pelSin	1	STMND1
carIns cheMyd cuoMcc derCor podExp	1	LOC117875518
carIns cheMyd cuoMcc derMaw podExp	1	LOC117870553
carIns cheMyd derCor derMaw podExp	1	LOC117885491
carIns cheMyd derCor derMaw terCar	1	LOC117888927
carIns cheMyd derCor emySub plaMeg	1	LOC117868991
carIns cheMyd derCor emySub podExp	1	LOC117882017
carIns cheMyd derCor gopEvg malTer	1	LOC117883272
carIns cheMyd derCor malTer pelSin	2	LOC117883532,LOC117871638
carIns cheMyd derCor pelSin podExp	1	LOC117887110
carIns cheMyd derMaw plaMeg podExp	1	LOC117880470
carIns cheMyd emySub pelSin podExp	2	LOC117870036,LOC117876997
carIns cheMyd malTer pelSin podExp	1	LOC117885561
carIns cheSer derCor derMaw podExp	1	LOC117888238
carIns cheSer derCor malTer terCar	1	LOC117885484
carIns cheSer derCor pelSin podExp	1	LOC117879539
carIns cheSer derMaw emySub podExp	3	LOC117880398,LOC117870643,LOC117870647
carIns cheSer derMaw pelSin podExp	1	LOC117888601
carIns cheSer emySub podExp terCar	1	LOC117873933
carIns cheSer emySub pelSin podExp	1	LOC117879146
carIns chrPic derCor pelSin podExp	1	LOC117886091
carIns cuoMcc derCor derMaw podExp	2	LOC117885481,LOC117887690
carIns cuoMcc derCor derMaw pelSin	1	LOC117885435
carIns cuoMcc derCor mauRev podExp	2	LOC117871738,LOC117886190
carIns cuoMcc emySub gopEvg pelSin	1	LOC117887295
carIns cuoMcc emySub pelSin podExp	2	LOC117871870,LOC117868544
carIns cuoMcc mauRev pelSin podExp	1	LOC117888919
carIns derCor derMaw emySub malTer	1	LOC117869893
carIns derCor derMaw emySub podExp	1	NIBAN3
carIns derCor derMaw gopEvg podExp	1	LOC117882358
carIns derCor derMaw pelSin plaMeg	2	LOC117876294,LOC117888269
carIns derCor emySub mauRev plaMeg	1	TMEM249
carIns derCor emySub mauRev pelSin	1	STOML1
carIns derCor emySub pelSin podExp	1	LOC117879501
carIns derCor emySub pelSin terCar	1	LOC117884254
carIns derCor gopEvg malTer podExp	1	LOC117873922
carIns derCor gopEvg pelSin podExp	1	LOC117867399
carIns derMaw emySub gopEvg plaMeg	1	LOC117873878
carIns derMaw emySub malTer mauRev	1	LOC117885196
carIns derMaw emySub malTer pelSin	1	IFTAP
carIns derMaw emySub pelSin podExp	4	SLC14A2,LOC117877444,LOC117885119,LOC117870242
carIns derMaw gopEvg mauRev podExp	1	LOC117877270
carIns derMaw gopEvg pelSin podExp	1	LOC117874246
carIns derMaw malTer pelSin podExp	1	LOC117887143
carIns emySub mauRev pelSin podExp	1	LOC117883402
carIns mauRev pelSin podExp terCar	1	RNF125
cheMyd cheSer cuoMcc derMaw plaMeg	1	PLEKHA4
cheMyd cheSer derCor derMaw terCar	1	LOC117879097
cheMyd cheSer derCor gopEvg mauRev	1	LOC117887516
cheMyd cheSer derCor pelSin terCar	1	LOC117873943
cheMyd cheSer emySub mauRev pelSin	1	LOC117870010
cheMyd chrPic derCor derMaw emySub	1	LOC117876243
cheMyd cuoMcc emySub mauRev pelSin	1	LOC117887198
cheMyd derCor derMaw emySub pelSin	1	LOC117885550
cheMyd derCor emySub gopEvg plaMeg	1	LOC117871884
cheMyd derCor emySub gopEvg pelSin	1	LOC117873925
cheMyd derCor emySub pelSin podExp	1	LOC117881957
cheMyd derCor gopEvg malTer plaMeg	1	LOC117871875
cheMyd derCor gopEvg plaMeg terCar	1	LOC117871874
cheMyd derMaw emySub pelSin podExp	1	LOC117883892
cheMyd derMaw gopEvg malTer podExp	1	NFE2L3
cheSer chrPic gopEvg malTer pelSin	1	IGFLR1
cheSer cuoMcc derCor derMaw podExp	1	LOC117869923
cheSer cuoMcc emySub podExp terCar	1	LOC117885153
cheSer derCor emySub plaMeg podExp	1	LOC117886961
chrPic cuoMcc derCor pelSin terCar	1	LOC117876299
cuoMcc derCor gopEvg mauRev plaMeg	1	LOC117875233
cuoMcc emySub gopEvg malTer mauRev	1	LOC117870379
cuoMcc emySub gopEvg malTer plaMeg	1	LOC117870467
derCor derMaw emySub plaMeg podExp	1	LOC117870435
derCor emySub malTer pelSin podExp	1	LOC117887242
derCor gopEvg malTer plaMeg podExp	1	LOC117873932
derMaw emySub gopEvg pelSin podExp	2	LOC117884716,LOC117882378
derMaw emySub mauRev pelSin podExp	1	LOC117872103
emySub gopEvg malTer pelSin podExp	1	LOC117870462
emySub gopEvg mauRev plaMeg podExp	1	LOC117871747
carIns cheMyd cheSer derCor	1	LOC117876576
carIns cheMyd cheSer podExp	1	LOC117886763
carIns cheMyd cuoMcc derCor	1	LOC117876529
carIns cheMyd derCor derMaw	2	LOC117888532,LOC117885470
carIns cheMyd derCor gopEvg	1	LOC117885433
carIns cheMyd derCor podExp	6	LOC117888206,LOC117886023,LOC117871858,LOC117869568,LOC117882659,LOC117885461
carIns cheMyd derCor pelSin	10	LOC117883419,LOC117876543,LOC117887664,LOC117870957,LOC117886107,LOC117882873,LOC117887250,LOC117871998,SPARCL1,LOC117871439
carIns cheMyd derMaw plaMeg	1	LOC117870530
carIns cheMyd derMaw podExp	1	LOC117888230
carIns cheMyd emySub podExp	2	LOC117883387,LOC117873525
carIns cheMyd emySub pelSin	1	LOC117885556
carIns cheMyd gopEvg pelSin	2	LOC117868479,LOC117889066
carIns cheSer chrPic podExp	1	LOC117869490
carIns cheSer derCor podExp	1	LOC117888883
carIns cheSer derCor pelSin	3	LOC117886213,LOC117889129,LOC117888525
carIns cheSer derMaw gopEvg	1	LOC117869921
carIns cheSer derMaw mauRev	1	LOC117870044
carIns cheSer derMaw podExp	1	LOC117872054
carIns cheSer derMaw pelSin	1	LOC117876558
carIns cheSer emySub podExp	3	LOC117884486,LOC117885121,POGK
carIns cheSer gopEvg terCar	1	LOC117868693
carIns cheSer mauRev podExp	1	LOC117870063
carIns cheSer plaMeg podExp	1	LOC117870045
carIns cheSer pelSin plaMeg	1	LOC117885702
carIns cheSer pelSin terCar	1	LOC117886329
carIns chrPic cuoMcc pelSin	1	LOC117881489
carIns cuoMcc derCor derMaw	1	LOC117885518
carIns cuoMcc derMaw terCar	1	LOC117885184
carIns cuoMcc gopEvg mauRev	1	LOC117878443
carIns cuoMcc malTer pelSin	1	LOC117889015
carIns cuoMcc mauRev podExp	1	LOC117876774
carIns cuoMcc pelSin podExp	5	LOC117886995,LOC117885504,LOC117887097,LOC117885588,LOC117885479
carIns derCor derMaw emySub	1	LOC117888212
carIns derCor derMaw podExp	2	LOC117887790,LOC117885489
carIns derCor emySub gopEvg	1	LOC117882964
carIns derCor emySub mauRev	1	LOC117870892
carIns derCor emySub podExp	2	LOC117869489,LOC117871214
carIns derCor gopEvg mauRev	1	HTR1D
carIns derCor gopEvg podExp	1	LOC117869660
carIns derCor gopEvg terCar	1	LOC117876603
carIns derCor gopEvg pelSin	1	LOC117878239
carIns derCor plaMeg terCar	1	LOC117879651
carIns derCor pelSin plaMeg	1	LOC117882377
carIns derCor podExp terCar	1	LOC117885496
carIns derCor pelSin podExp	7	LOC117874251,LOC117880581,LOC117886212,LOC117885939,LOC117867550,LOC117871958,LOC117885894
carIns derCor pelSin terCar	1	LOC117887508
carIns derMaw emySub podExp	2	TMEM174,LOC117880333
carIns derMaw emySub pelSin	2	LOC117883031,LOC117884462
carIns derMaw gopEvg podExp	1	CENPB
carIns derMaw gopEvg pelSin	1	LOC117880437
carIns derMaw malTer podExp	2	LOC117882586,LOC117886974
carIns derMaw malTer pelSin	1	NOS3
carIns derMaw pelSin podExp	7	LOC117876518,LOC117868425,LOC117867174,LOC117884233,INA,LOC117875525,LOC117885521
carIns emySub gopEvg mauRev	1	LOC117879336
carIns emySub gopEvg plaMeg	1	LOC117875624
carIns emySub gopEvg podExp	2	DUSP23,LOC117875754
carIns emySub malTer podExp	1	LOC117876296
carIns emySub plaMeg podExp	1	LOC117880047
carIns emySub pelSin podExp	9	LOC117885478,LOC117876587,LOC117876121,MYOC,LOC117870334,LOC117876239,LOC117877394,LOC117871957,LOC117869089
carIns emySub pelSin terCar	2	LOC117872935,LOC117887608
carIns gopEvg pelSin podExp	2	VWDE,PXDNL
carIns malTer pelSin podExp	1	APH1B
carIns mauRev pelSin podExp	1	LOC117887214
carIns pelSin plaMeg podExp	1	LOC117877410
cheMyd cheSer cuoMcc emySub	1	KANK2
cheMyd cheSer derCor podExp	1	LOC117870633
cheMyd cheSer emySub podExp	1	LOC117878348
cheMyd chrPic derMaw podExp	1	LOC117885555
cheMyd cuoMcc derMaw emySub	1	LOC117886120
cheMyd cuoMcc derMaw podExp	1	CRP
cheMyd cuoMcc emySub pelSin	1	LOC117873657
cheMyd derCor derMaw gopEvg	1	LOC117870624
cheMyd derCor derMaw pelSin	1	LOC117885124
cheMyd derCor emySub podExp	1	LOC117869107
cheMyd derCor emySub pelSin	2	LOC117880564,LOC117885893
cheMyd derCor gopEvg plaMeg	2	LOC117885302,LOC117873926
cheMyd derCor malTer plaMeg	1	LOC117871882
cheMyd derCor malTer pelSin	1	LOC117887500
cheMyd derCor pelSin plaMeg	1	LOC117885844
cheMyd derCor pelSin podExp	1	LOC117885884
cheMyd derCor pelSin terCar	1	LOC117874943
cheMyd derMaw emySub podExp	2	NMRK2,LOC117871886
cheMyd derMaw emySub pelSin	1	LOC117870031
cheMyd derMaw gopEvg podExp	1	LOC117870378
cheMyd emySub gopEvg terCar	1	LOC117869783
cheMyd emySub mauRev podExp	1	LOC117871818
cheMyd emySub podExp terCar	1	LOC117888950
cheSer derCor derMaw podExp	1	LOC117887195
cheSer derCor malTer pelSin	1	LOC117869576
cheSer derCor plaMeg terCar	1	LOC117873951
cheSer derCor pelSin plaMeg	1	LOC117876287
cheSer derMaw emySub podExp	2	LOC117869986,LOC117875455
cheSer derMaw gopEvg podExp	1	LOC117887597
cheSer derMaw malTer plaMeg	1	LOC117888761
cheSer derMaw plaMeg podExp	1	LOC117869932
cheSer derMaw pelSin terCar	1	LOC117885785
cheSer emySub malTer terCar	1	RETN
cheSer emySub plaMeg podExp	1	KPRP
cheSer emySub podExp terCar	1	LOC117871174
cheSer emySub pelSin podExp	2	LOC117887163,LOC117870013
chrPic cuoMcc derMaw terCar	1	LOC117881834
chrPic cuoMcc emySub malTer	2	LOC117876232,ND4L
chrPic cuoMcc pelSin podExp	1	TUBAL3
chrPic emySub gopEvg podExp	1	LOC117871997
chrPic emySub podExp terCar	1	LOC117882644
cuoMcc derCor emySub plaMeg	1	LOC117869818
cuoMcc derCor emySub pelSin	1	LOC117886203
cuoMcc derCor gopEvg mauRev	1	RGS4
cuoMcc derMaw gopEvg plaMeg	1	PRLHR
cuoMcc derMaw pelSin terCar	1	LOC117887017
cuoMcc emySub mauRev pelSin	1	LOC117869370
cuoMcc gopEvg malTer mauRev	1	LOC117888979
cuoMcc mauRev pelSin podExp	1	LOC117872917
derCor derMaw emySub malTer	1	LOC117871885
derCor derMaw emySub podExp	3	LOC117875626,LOC117869428,LOC117875238
derCor derMaw mauRev podExp	1	LOC117873931
derCor emySub gopEvg podExp	1	LOC117869674
derCor emySub gopEvg pelSin	2	LOC117881010,LOC117871856
derCor emySub podExp terCar	1	LOC117889409
derCor emySub pelSin podExp	2	LOC117888834,LOC117870417
derMaw emySub pelSin podExp	3	LOC117870052,LOC117869781,LOC117881908
derMaw gopEvg mauRev podExp	1	LOC117887128
derMaw gopEvg plaMeg podExp	1	LOC117888628
derMaw gopEvg podExp terCar	1	LOC117878209
derMaw plaMeg podExp terCar	1	LOC117885505
emySub gopEvg malTer pelSin	1	LOC117876606
emySub gopEvg podExp terCar	1	NEU2
carIns cheMyd cheSer	1	LOC117870364
carIns cheMyd cuoMcc	1	LOC117886984
carIns cheMyd derCor	10	LOC117885453,LOC117886088,LOC117873296,LOC117885365,ADGRF3,LOC117886656,LOC117885730,LOC117885402,LOC117870953,LOC117886103
carIns cheMyd podExp	3	CIPC,LOC117868069,LOC117885466
carIns cheMyd pelSin	1	LOC117885144
carIns cheSer derCor	2	LOC117887011,CCDC24
carIns cheSer derMaw	2	NAA38,LOC117868066
carIns cheSer emySub	1	LOC117869522
carIns cheSer gopEvg	1	LOC117870858
carIns cheSer malTer	1	LOC117887216
carIns cheSer mauRev	1	LOC117870046
carIns cheSer plaMeg	1	LOC117867525
carIns cheSer podExp	2	LOC117884389,LOC117885498
carIns cheSer terCar	2	ND6,LOC117870007
carIns cheSer pelSin	4	LOC117880273,LOC117885508,LOC117868503,LOC117871584
carIns chrPic derMaw	1	DMPK
carIns chrPic emySub	1	LOC117875520
carIns chrPic mauRev	1	LOC117869721
carIns chrPic podExp	1	LOC117880008
carIns chrPic pelSin	1	LOC117885900
carIns cuoMcc derCor	2	LOC117885490,LOC117886018
carIns cuoMcc derMaw	2	CNTROB,LOC117873095
carIns cuoMcc mauRev	1	LOC117869667
carIns cuoMcc podExp	4	LOC117888580,LOC117885486,LOC117885185,LOC117885393
carIns cuoMcc terCar	1	LOC117873298
carIns cuoMcc pelSin	3	LOC117885019,LOC117886912,LOC117885589
carIns derCor derMaw	2	LOC117867183,LOC117875735
carIns derCor emySub	2	LOC117887977,LOC117882737
carIns derCor gopEvg	2	LOC117885887,HEBP2
carIns derCor malTer	1	LOC117882111
carIns derCor podExp	4	LOC117874181,LOC117871853,EXO5,LOC117880438
carIns derCor pelSin	23	LOC117886987,LOC117886097,LOC117885912,LOC117882878,LOC117885492,LOC117887750,LOC117879649,BPIFB6,LOC117887757,LOC117887117,LOC117886098,LOC117884513,LOC117887573,LOC117888528,LOC117871961,LOC117885411,LOC117886211,LOC117886086,LOC117889080,LOC117886244,LOC117874952,LOC117885410,LOC117884767
carIns derMaw emySub	3	LOC117873092,LOC117868073,LOC117888304
carIns derMaw gopEvg	1	LOC117887081
carIns derMaw malTer	1	LOC117867163
carIns derMaw podExp	5	LOC117885487,LOC117875901,LOC117870287,LOC117884240,LOC117870283
carIns derMaw terCar	1	LOC117867684
carIns derMaw pelSin	6	LOC117870760,LOC117878481,LOC117871632,PHLDA3,LOC117868657,LOC117880399
carIns emySub gopEvg	1	LOC117869884
carIns emySub malTer	1	LOC117872775
carIns emySub podExp	15	NEIL2,CCR6,LOC117869856,LOC117881641,LOC117870509,LOC117875928,LOC117887461,LOC117868483,LOC117869591,LOC117886037,LOC117885059,SREK1IP1,TXK,HCN2,FCN3
carIns emySub pelSin	6	LOC117882100,LOC117885476,LOC117883901,LOC117883976,LOC117871762,LOC117877250
carIns gopEvg malTer	1	LOC117876227
carIns gopEvg plaMeg	1	MAP4K1
carIns gopEvg podExp	2	LOC117875213,LOC117886149
carIns malTer podExp	1	LOC117871857
carIns plaMeg podExp	1	LOC117869908
carIns plaMeg terCar	1	LOC117886502
carIns pelSin plaMeg	1	LOC117889177
carIns pelSin podExp	24	LOC117875825,LOC117877961,LOC117868668,LOC117886008,LOC117886224,LOC117887571,LOC117886094,LOC117888506,KIF12,LOC117885290,LOC117870008,LOC117873507,LOC117874295,LOC117867916,LOC117879661,LOC117884432,LOC117884285,LOC117885455,LOC117878659,LOC117882894,HTATIP2,LOC117879234,LOC117869987,LOC117868304
carIns pelSin terCar	3	LOC117871367,LOC117877401,TOX4
cheMyd cheSer derCor	4	LOC117887513,LOC117877400,LOC117882933,LOC117871866
cheMyd cheSer gopEvg	1	LOC117870878
cheMyd chrPic pelSin	1	LOC117888453
cheMyd derCor derMaw	4	LOC117880930,ACTR3B,LOC117867683,LOC117877965
cheMyd derCor emySub	3	LOC117887456,LOC117869521,LOC117874892
cheMyd derCor gopEvg	4	LOC117870490,LOC117883339,LOC117876577,LOC117884371
cheMyd derCor malTer	2	LOC117888589,F12
cheMyd derCor plaMeg	1	HOPX
cheMyd derCor podExp	2	LOC117884127,LOC117875517
cheMyd derCor terCar	1	LOC117869967
cheMyd derCor pelSin	8	LOC117887674,LOC117887428,LOC117886066,LOC117887727,LOC117887429,LOC117886047,LOC117887684,LOC117887681
cheMyd derMaw pelSin	1	LOC117888466
cheMyd emySub plaMeg	1	LOC117885591
cheMyd emySub podExp	2	LOC117877485,LOC117886854
cheMyd gopEvg plaMeg	1	LOC117870945
cheMyd malTer pelSin	1	AMIGO3
cheMyd mauRev pelSin	1	LOC117884332
cheSer chrPic cuoMcc	1	ALAS2
cheSer cuoMcc emySub	3	LOC117885145,LOC117870049,LOC117868504
cheSer cuoMcc terCar	1	LOC117876241
cheSer cuoMcc pelSin	1	DHDH
cheSer derMaw gopEvg	1	LOC117876924
cheSer derMaw plaMeg	1	LOC117885649
cheSer derMaw podExp	2	LOC117870043,LOC117869990
cheSer derMaw terCar	1	LOC117889186
cheSer derMaw pelSin	2	LOC117871511,LOC117885113
cheSer emySub malTer	1	LOC117882126
cheSer emySub pelSin	2	LOC117889033,LOC117870330
cheSer gopEvg malTer	1	PPRC1
cheSer gopEvg podExp	1	LOC117887923
cheSer gopEvg pelSin	1	LOC117879235
cheSer mauRev podExp	1	LOC117869998
cheSer podExp terCar	1	LOC117870606
cheSer pelSin podExp	2	LOC117870011,LOC117882027
chrPic cuoMcc malTer	1	ATP8
chrPic derCor malTer	1	KIAA1671
chrPic derCor mauRev	1	LOC117869436
chrPic derCor podExp	1	LOC117876525
chrPic emySub podExp	1	LOC117875618
chrPic gopEvg terCar	1	LOC117876597
chrPic malTer plaMeg	1	LOC117887207
cuoMcc derCor gopEvg	1	RABGEF1
cuoMcc derCor malTer	1	CTDNEP1
cuoMcc derCor terCar	2	LOC117885468,LOC117886173
cuoMcc derMaw mauRev	1	LOC117888395
cuoMcc derMaw terCar	1	LOC117867559
cuoMcc derMaw pelSin	1	LOC117888425
cuoMcc gopEvg mauRev	1	LOC117875387
cuoMcc gopEvg terCar	1	MARCHF2
cuoMcc gopEvg pelSin	2	LOC117888968,LOC117889251
derCor derMaw emySub	1	SRR
derCor derMaw gopEvg	3	LOC117889059,LOC117869486,LOC117875828
derCor derMaw podExp	2	LOC117871796,LOC117885980
derCor derMaw pelSin	4	LOC117869085,LOC117887483,LOC117876309,LOC117886096
derCor emySub gopEvg	1	SNRPF
derCor emySub plaMeg	1	LOC117870650
derCor emySub podExp	6	LOC117870440,LOC117875480,LOC117886635,LOC117883569,LOC117875627,LOC117886121
derCor emySub terCar	1	LOC117885715
derCor emySub pelSin	1	LOC117871749
derCor gopEvg terCar	1	LOC117869803
derCor gopEvg pelSin	1	LOC117881636
derCor malTer podExp	1	LOC117871739
derCor podExp terCar	1	LOC117887770
derCor pelSin podExp	7	LOC117871383,LOC117886320,HYAL4,LOC117876290,LOC117876288,LOC117887151,LOC117887756
derMaw emySub podExp	2	LOC117880766,LOC117874256
derMaw emySub pelSin	5	LOC117888403,LOC117884405,ANXA9,LOC117887061,NUDCD1
derMaw gopEvg malTer	1	LOC117870386
derMaw gopEvg mauRev	1	LOC117870651
derMaw gopEvg pelSin	2	LOC117887399,LOC117876470
derMaw pelSin podExp	3	LOC117876318,LOC117886024,LOC117879636
derMaw pelSin terCar	1	COL5A3
emySub gopEvg malTer	1	LOC117876230
emySub gopEvg podExp	2	LOC117885541,LOC117881728
emySub gopEvg pelSin	2	C3H6orf226,LOC117884632
emySub malTer podExp	2	LY6G6F,LOC117885733
emySub pelSin podExp	6	LOC117881907,LOC117873884,LOC117876286,LOC117889039,PRTFDC1,LOC117875946
emySub pelSin terCar	2	LOC117872897,LOC117871990
gopEvg malTer plaMeg	1	LOC117870317
gopEvg mauRev podExp	1	LOC117870652
gopEvg pelSin podExp	1	LOC117882389
malTer plaMeg terCar	1	LOC117870444
malTer podExp terCar	1	LOC117888951
mauRev pelSin podExp	1	LOC117885527
carIns cheMyd	4	LOC117871375,LOC117885753,LOC117887752,LOC117885995
carIns cheSer	4	LOC117884463,LOC117873469,LOC117870009,LOC117869625
carIns chrPic	1	ND5
carIns cuoMcc	4	LOC117885443,LOC117867677,LOC117876564,RHBDD3
carIns derCor	37	LOC117886102,LOC117871135,LOC117885892,LOC117888296,LOC117880847,LOC117885499,LOC117887485,TSPAN19,LOC117876280,LOC117887748,LOC117885380,LOC117885436,LOC117888099,LOC117879375,LOC117885233,LOC117885568,LOC117885827,HTRA4,LOC117883342,LOC117886136,LOC117885888,LOC117886055,TFF2,LOC117872158,LOC117885475,LOC117871933,LOC117885488,LOC117885567,LOC117885744,PTCHD3,LOC117888120,LOC117885452,LOC117876…
carIns derMaw	15	LOC117885741,LOC117880568,LOC117870548,LOC117889272,LOC117875236,MDC1,PFAS,LOC117868150,LOC117876297,LOC117870537,LOC117880279,KCNK12,LOC117870533,LOC117869871,LOC117875826
carIns emySub	14	LOC117876310,PLEKHG7,LOC117871785,LOC117881741,LOC117885967,LOC117873036,LOC117885477,LOC117875478,LOC117885471,LOC117882101,LOC117885862,LOC117869790,LOC117888460,LOC117870012
carIns gopEvg	13	FAM187A,LOC117887164,LOC117869680,LOC117882693,LOC117876689,LOC117884192,LOC117882657,C8H1orf53,LOC117872765,LOC117872153,LOC117882223,LOC117887146,LOC117887003
carIns malTer	11	LOC117875559,LOC117869795,LOC117887619,LOC117888938,LOC117887106,PRR29,LOC117869972,LOC117882818,LOC117889279,LOC117868781,LOC117870411
carIns mauRev	2	LOC117876536,LOC117870019
carIns plaMeg	1	LOC117870768
carIns podExp	36	TMEM216,LOC117875336,LOC117888394,LOC117887716,LOC117886672,ZBED6,LOC117868302,CA12,LOC117885525,LOC117869922,LOC117883859,LOC117877833,LOC117869648,LOC117867676,LOC117871799,LOC117887144,LOC117873615,PPP1R1A,LOC117871899,LOC117879510,LOC117871868,LOC117888981,LOC117870020,LOC117871105,LOC117876834,LOC117876274,LOC117870510,LOC117888163,LOC117885737,LOC117885075,LOC117879650,LOC117870336,LOC11788…
carIns terCar	4	LOC117878381,LOC117875658,LOC117870035,LOC117888245
carIns pelSin	75	LOC117881320,LOC117887158,LOC117870680,LOC117869448,LOC117883647,LOC117885403,LOC117884711,LOC117869348,LOC117885391,LOC117884630,LOC117877343,LOC117880899,PAFAH1B3,LOC117887187,LOC117887199,LOC117886993,LOC117887148,FGF22,LOC117886970,LOC117882290,LOC117869001,LOC117887183,PYGB,LOC117884437,LOC117871595,LOC117886976,LOC117887588,LOC117868380,LOC117885864,LOC117888921,LOC117871980,ZNF438,LOC11788…
cheMyd cheSer	1	NUBP1
cheMyd chrPic	1	LRRIQ3
cheMyd cuoMcc	1	RPL13A
cheMyd derCor	27	LOC117874635,LOC117887548,PRXL2C,LOC117885467,LOC117882968,LOC117871999,CWH43,LOC117887507,LOC117877258,LOC117886269,LOC117886065,LOC117886134,PKD1L3,LOC117869599,LOC117885593,LOC117885922,LOC117871297,LOC117875738,LOC117889328,LOC117869900,LOC117886310,LOC117884293,FMO1,LOC117868036,LOC117887533,NPFFR1,LOC117886147
cheMyd derMaw	5	LOC117880445,LOC117888406,LOC117875737,LIPE,LOC117885366
cheMyd emySub	2	LOC117878422,LOC117887465
cheMyd gopEvg	1	LOC117885223
cheMyd malTer	5	LOC117870594,LOC117870597,HSD17B14,PRICKLE3,AHNAK2
cheMyd pelSin	3	UPP2,LOC117888533,LOC117885399
cheSer cuoMcc	2	LOC117886223,LOC117869979
cheSer derCor	7	LOC117885950,SENP3,TMEM203,RPS6KA4,LOC117881009,MAP3K11,RBMS2
cheSer derMaw	3	LOC117869887,LSS,LOC117870026
cheSer emySub	3	TMEM235,LOC117876534,LOC117888925
cheSer gopEvg	2	LOC117870875,LOC117869820
cheSer malTer	5	LOC117870605,LOC117887046,LOC117870601,PAF1,LOC117887181
cheSer podExp	2	LOC117870064,LOC117875895
cheSer terCar	2	LOC117869686,LOC117867692
cheSer pelSin	3	LOC117887541,LOC117887135,LOC117889060
chrPic cuoMcc	1	LOC117875254
chrPic emySub	1	MS4A1
chrPic malTer	5	ATP6,LOC117888482,MUC4,MAP1B,COX2
chrPic mauRev	1	MEPCE
chrPic plaMeg	1	LOC117883075
chrPic podExp	1	LOC117870333
chrPic pelSin	2	LOC117885569,LOC117873098
cuoMcc derCor	1	LOC117885434
cuoMcc derMaw	1	LOC117870664
cuoMcc emySub	1	ERBB3
cuoMcc gopEvg	4	LOC117867134,LOC117885375,LOC117884397,STAC3
cuoMcc malTer	2	TMC4,LOC117886160
cuoMcc plaMeg	1	MUC6
cuoMcc podExp	2	LOC117887244,LOC117879167
cuoMcc terCar	3	LOC117885407,LOC117885465,LOC117875743
cuoMcc pelSin	3	LOC117888581,CAMK1,LOC117887474
derCor derMaw	4	LOC117867682,LOC117875845,LOC117878247,LOC117883556
derCor emySub	9	LOC117872932,LOC117872702,LOC117872815,LOC117885559,LOC117887686,LOC117884752,LOC117885979,LOC117871358,LOC117879144
derCor gopEvg	11	TNFSF12,LOC117883824,LOC117879583,APOH,LOC117880028,LOC117887208,LOC117873357,LOC117874081,LOC117875522,LOC117880583,TAS1R1
derCor malTer	14	GPC5,ZNF839,LOC117885073,SPTY2D1,NHS,EXOSC4,DONSON,LOC117888969,TMCC2,TXLNA,ZSWIM2,LOC117869582,LOC117885878,PIGW
derCor plaMeg	2	TRMT2B,LOC117880308
derCor podExp	5	LOC117879225,LOC117870482,LOC117876617,LOC117875829,LOC117873015
derCor terCar	6	LOC117886081,LOC117886080,ITLN1,LOC117879638,LOC117882522,LOC117873348
derCor pelSin	23	GDF15,LOC117871784,LOC117885575,LOC117885923,LOC117885580,LOC117887498,LOC117887524,LOC117876242,LOC117887552,LOC117887509,LOC117887751,LOC117869575,LOC117887416,TTC5,CRTC2,LOC117887510,LOC117887726,LOC117869931,LOC117876317,SLC12A5,LOC117887496,LOC117886108,LOC117886156
derMaw emySub	6	LOC117888221,LOC117875383,LOC117886965,LOC117883369,LOC117885469,LOC117872951
derMaw gopEvg	6	LOC117870554,BAAT,LCT,LOC117868682,LOC117887053,LOC117873949
derMaw malTer	2	MEGF8,IRF2BP1
derMaw podExp	6	LOC117886719,LOC117870552,LOC117869541,LOC117875727,LOC117889185,LOC117884977
derMaw terCar	2	LOC117888796,LOC117888222
derMaw pelSin	4	LOC117885879,LOC117881083,LOC117874067,LOC117876236
emySub gopEvg	3	ADAP2,MROH7,LOC117872822
emySub malTer	4	LOC117882500,LOC117881106,LOC117872975,LOC117870410
emySub plaMeg	2	EPS8L1,LOC117888647
emySub podExp	28	LOC117868276,LOC117876314,LOC117870233,LOC117869209,LOC117870374,ART4,LOC117886932,LOC117888648,LOC117879514,LOC117887591,LOC117882880,LOC117881735,LOC117879922,LOC117876231,RIPPLY3,LOC117880396,LOC117876313,LOC117885544,SPR,MTERF1,LOC117882864,NANOS2,LOC117873929,FASTKD3,MARCHF10,LOC117876292,LOC117870543,LOC117887129
emySub terCar	2	LOC117885432,LOC117887361
emySub pelSin	13	LOC117874170,LOC117867169,LOC117888514,LOC117870017,LOC117886925,LOC117887213,LOC117885016,LOC117873230,LOC117872942,LOC117886989,LOC117886910,LOC117887542,LOC117876305
gopEvg malTer	8	LOC117887180,TNFSF13,GRIN3A,LOC117870464,C1H12orf40,TTC24,LOC117875452,SLC30A5
gopEvg mauRev	1	LOC117884488
gopEvg plaMeg	2	LOC117880485,OXER1
gopEvg podExp	5	LOC117867672,DGLUCY,LOC117878480,LOC117882976,LOC117881936
gopEvg terCar	5	LOC117887145,LOXL4,DPH3,NRG2,LOC117879582
gopEvg pelSin	5	MSH6,LRRC8E,LOC117887160,NDUFV1,ADRB2
malTer mauRev	3	LOC117879655,LOC117876571,RAPH1
malTer podExp	5	LOC117873927,LOC117870269,LOC117888447,TLR8,LOC117871702
malTer terCar	1	LOC117884617
malTer pelSin	15	LOC117883615,GSTP1,AHNAK,GEMIN4,LENG1,LOC117882904,LOC117889249,NTN3,LOC117884168,LOC117870257,LOC117888608,LOC117868887,LOC117876293,LOC117870260,MYPOP
mauRev plaMeg	1	CKLF
plaMeg terCar	1	LOC117871698
pelSin plaMeg	2	LOC117885583,LOC117885520
podExp terCar	5	LOC117886142,LOC117885560,LOC117887961,LOC117887825,LOC117869881
pelSin podExp	14	LOC117869994,LOC117887107,LOC117876535,LOC117887056,LOC117869992,LOC117887086,LOC117886273,LOC117885415,LOC117884631,LOC117867626,LOC117882248,LOC117881417,LOC117880602,LOC117873096
pelSin terCar	4	LOC117882405,ZNF692,LOC117886905,PSMB9
carIns	286	LOC117875381,LOC117870027,LOC117870389,LOC117888885,CCDC190,LOC117888241,C8H1orf185,LOC117871819,C4H11orf16,LOC117878496,LOC117868580,LOC117888483,LOC117888247,LOC117889365,LOC117869422,LOC117888911,LOC117885507,KISS1R,LOC117885748,LOC117873849,LRRC53,IFITM10,LOC117887112,LOC117884625,LOC117869926,LOC117879209,LDLRAD2,LOC117888771,CRYBB3,LOC117885502,LOC117885511,LOC117886758,LOC117873303,ABCC12,…
cheMyd	49	PIR,FOXK2,KBTBD3,KLHL30,LGI4,LOC117870593,ZNF711,LOC117885917,IL21R,LOC117885438,SOX15,FAM111A,LOC117880275,LOC117887754,LOC117885565,LOC117871397,SEC11A,LOC117885315,LOC117885437,MBOAT7,LOC117887565,CDIN1,LOC117869901,LOC117876500,LOC117887063,LOC117874056,PLP2,LOC117880005,TAF7L,LOC117873627,CHEK1,JMJD7,MIDN,ASPHD1,LOC117887105,TMEM80,NQO1,LOC117868661,LOC117885288,TSEN34,TDRP,LOC117888125,ENPP…
cheSer	65	UBA1,LOC117869905,BAHCC1,LOC117873902,LOC117870018,LOC117888841,LOC117870033,LOC117869666,LOC117888392,KMT2B,SLC31A2,NATD1,FSD1,LOC117869601,LOC117869519,LOC117882364,LOC117882394,LOC117876016,LOC117885854,LOC117870003,LOC117870451,IZUMO1,CPXM1,LOC117873455,PRPF31,PALM3,SLC22A31,LOC117885390,LOC117888246,LOC117869989,WRAP53,LOC117880856,CNOT3,LOC117869861,ZP2,MYADM,LOC117882827,LOC117873722,LOC11…
chrPic	17	CHRNA10,GRWD1,S100A16,TMEM121B,LOC117886780,LOC117887798,LOC117876291,CORO1B,LOC117887612,COX1,AGFG2,LOC117886779,AKAP17A,KLF1,LOC117871816,CD5,LOC117885018
cuoMcc	36	LOC117887098,LOC117869959,LOC117883062,LOC117887601,KIRREL2,P2RX2,LOC117887590,SFTPC,TOMM40,APEX2,LOC117869349,LOC117880271,LOC117872426,LOC117870025,STX2,LOC117869385,LOC117870004,LOC117880725,LOC117886154,LOC117873158,PTK7,LOC117872870,ASRGL1,ACP7,LOC117870573,LOC117871235,LOC117874368,LOC117870569,ARHGEF40,CPSF1,GAL3ST2,LOC117887007,LOC117883505,GAS7,LOC117885606,LOC117887118
derCor	328	PLPBP,SLC18A1,LOC117876583,LOC117888458,LOC117873606,SLC33A1,CCDC88B,LOC117879671,LOC117869944,LOC117887140,LOC117869627,SHC1,LUZP1,RWDD2A,SNX16,RHOC,SCUBE3,EVI2A,CORO2A,LOC117885417,CELA1,DNAH11,LOC117869760,LOC117867178,LOC117872529,LOC117871352,BDH2,APOBEC2,LOC117886397,POF1B,LRRTM3,LOC117872261,LOC117869317,YIPF7,OSGEP,DUSP18,LOC117876673,KLKB1,LOC117887956,STRC,IDS,C2H18orf63,CARD14,LOC11788…
derMaw	60	LOC117876550,LOC117888220,LOC117869307,LOC117886904,LOC117870531,CRYBA4,LOC117889527,FUT4,TMEM212,LOC117876268,ABCC2,PROSER3,LOC117871576,LOC117886897,LOC117886869,LOC117870662,LOC117870549,LOC117870528,LOC117889036,LOC117870541,LOC117883047,CLIP3,LOC117885338,LOC117870532,LOC117873446,LOC117881257,LOC117881073,LOC117869384,PPM1N,ATXN2L,ACY3,PITPNM1,LOC117874922,CDK15,LOC117888999,LOC117870529,LO…
emySub	95	CLK4,LOC117872661,LOC117880689,LOC117871967,LOC117870689,LOC117885926,LOC117887019,LOC117881573,LOC117877802,LOC117881509,LOC117876283,PRND,LOC117883831,LOC117887168,NDRG2,LOC117870252,LOC117886058,LOC117888064,NAB2,LOC117883903,C18H17orf50,LOC117886076,LOC117887054,LOC117887018,TSPAN2,LOC117878211,LOC117871972,LOC117870305,LOC117871979,LOC117869933,LOC117871723,LOC117884757,LOC117884749,LOC11787…
gopEvg	158	TESMIN,LOC117870285,MNS1,LOC117873520,BBS12,LOC117868081,EED,A1CF,SEL1L3,SMIM35,MFSD8,LOC117887633,IP6K1,LOC117878700,CHMP1B,CELF1,LOC117869411,OVCA2,RPP14,ZC3H6,NUAK1,CUL4B,XRCC4,LOC117878033,LOC117883338,LHFPL6,ADAMTSL4,PLRG1,ENTPD2,ACAN,MYC,IL10RB,DAG1,FILIP1,FKTN,TULP2,P2RY14,COMMD8,PABPN1,NR3C2,PARVG,SMAD2,NCBP2AS2,NDUFB7,PDLIM1,LOC117872742,CCNB2,DCLRE1A,LOC117870312,TBL1XR1,PLCZ1,MAPK13,LO…
malTer	360	LOC117870256,LOC117869543,KLHL14,ZFYVE1,PTCD3,B4GALNT1,WDR89,BSN,LOC117882714,BAZ1B,SLC25A46,LOC117876974,SEC14L5,TMEM266,LOC117884239,C4H11orf91,SHROOM1,PGBD5,PKDREJ,FOXM1,LCOR,GSDMA,FNDC1,ENTPD8,LOC117882898,NKX6-1,PLCL2,DUSP5,FAXC,WNT3,EML3,LEMD2,ZBTB20,ITPRIPL2,GNB4,CAMSAP1,PSMF1,PRIM2,ASTE1,PAQR4,MITD1,SOWAHB,SLC4A5,CTSB,CHRNB1,C5,LOC117871913,LOC117869938,FAM161A,EPS8L3,FHIT,LOC117887178,PT…
mauRev	5	TMEM271,NAXE,LOC117881582,LOC117879124,HS3ST4
plaMeg	13	LOC117875005,PHF7,LOC117881030,LOC117868720,IRF2BPL,LOC117875004,HPN,LOC117868718,MAPK6,GJD2,NDUFA3,LOC117885421,LOC117886020
podExp	105	LOC117871800,CES2,LOC117873612,LOC117887587,ATOH8,FAM162B,LOC117887442,LOC117874865,LOC117872587,LOC117868969,LOC117873864,LOC117885096,LOC117880624,LOC117882871,LOC117870370,LOC117874527,MSS51,LOC117884359,RAMP3,LOC117869076,LOC117886956,LOC117884449,LOC117887917,LOC117886740,LOC117870315,LOC117883423,SLC7A13,LOC117882060,TMEM114,HSP90AB1,LOC117888575,LOC117873114,LOC117869181,LOC117888404,DTD2,…
terCar	37	LOC117876958,TMEM151A,UNC5A,HDAC7,USP19,LOC117871865,MYH1,LOC117881986,ZSWIM4,LOC117886257,LOC117881366,LOC117876551,LOC117887771,FGF21,CCDC159,LOC117873070,LOC117871711,LOC117887386,LOC117885155,C7H11orf68,LOC117875745,LOC117880600,LOC117887624,LOC117887241,LOC117870397,LOC117886927,LOC117885183,GRIN2D,LOC117882946,LOC117877249,U2AF1L4,LOC117877544,LOC117887387,LOC117888774,LOC117885997,LOC11788…
pelSin	225	MSRB1,KPNA7,LOC117889415,LOC117869934,PPP1R14A,TLN1,LOC117869257,CYTH1,KCNK3,ECH1,HIGD1B,C11H2orf80,VWA5A,RMND5B,SMUG1,LOC117887478,NPR1,LOC117867679,GUCA1B,CROCC2,VTCN1,LOC117870311,GPRC5C,RGS14,LOC117880999,TJP3,PFKL,LOC117886983,LOC117888750,SFRP2,LOC117873414,LOC117884088,LOC117889115,SLC2A10,LOC117888576,LOC117887085,RPS29,LOC117873201,LOC117885576,LOC117887522,PRF1,LOC117879639,LOC117886999…

## Sheet: Supplementary Table 4
Supplementary Table 4. Genes classified as lost in marine turtle query genomes compared to the T. scripta genome and their respective annotation
Lost in both sea turtles (but shared with other turtles)		Lost in both sea turtles exclusively		Lost exclusively. in C. mydas		Lost exclusively in D. coriacea
GENE	Product	GENE	Product	GENE	Product	GENE	Product
ACTR3B	actin related protein 3B%2C transcript variant X2	CWH43	cell wall biogenesis 43 C-terminal homolog	ASPHD1	aspartate beta-hydroxylase domain containing 1	AAMP	angio associated migratory cell protein
ADGRF3	adhesion G protein-coupled receptor F3	FMO1	flavin containing dimethylaniline monoxygenase 1%2C transcript variant X1	C1H11orf87	chromosome 1 C11orf87 homolog	AGRN	agrin%2C transcript variant X3
ANKK1	ankyrin repeat and kinase domain containing 1	LOC117868036	phospholipase A2 homolog sphenotoxin basic subunit B-like	CDIN1	CDAN1 interacting nuclease 1%2C transcript variant X3	ANKRD60	ankyrin repeat domain 60
ATP7B	ATPase copper transporting beta	LOC117869599	interferon-inducible GTPase 5-like	CHEK1	checkpoint kinase 1%2C transcript variant X1	ANKZF1	ankyrin repeat and zinc finger peptidyl tRNA hydrolase 1%2C transcript variant X3
BDKRB1	bradykinin receptor B1	LOC117869900	phospholipase A2 inhibitor and Ly6/PLAUR domain-containing protein-like	ENPP1	ectonucleotide pyrophosphatase/phosphodiesterase 1	APOBEC2	apolipoprotein B mRNA editing enzyme catalytic subunit 2
BEND5	BEN domain containing 5%2C transcript variant X1	LOC117871297	arylsulfatase H-like	FAM111A	family with sequence similarity 111 member A	ATG101	autophagy related 101%2C transcript variant X1
C7H3orf49	chromosome 7 C3orf49 homolog	LOC117871999	solute carrier family 22 member 13-like	FOXK2	forkhead box K2%2C transcript variant X1	ATG4A	autophagy related 4A cysteine peptidase
CENPBD1	CENPB DNA-binding domain containing 1	LOC117874635	sulfotransferase 6B1-like	FXYD3	FXYD domain containing ion transport regulator 3%2C transcript variant X2	ATP9A	ATPase phospholipid transporting 9A (putative)
CPO	carboxypeptidase O	LOC117875738	olfactory receptor 1020-like	IL21R	interleukin 21 receptor	BBOF1	basal body orientation factor 1
CWH43	cell wall biogenesis 43 C-terminal homolog	LOC117877258	isopentenyl phosphate kinase-like	JMJD7	jumonji domain containing 7%2C transcript variant X1	BDH1	3-hydroxybutyrate dehydrogenase 1
DHX32	DEAH-box helicase 32 (putative)	LOC117882968	galactose-3-O-sulfotransferase 2-like	KBTBD3	kelch repeat and BTB domain containing 3%2C transcript variant X2	BDH2	3-hydroxybutyrate dehydrogenase 2
EIF3K	eukaryotic translation initiation factor 3 subunit K	LOC117884293	cytochrome P450 2K1-like	KLHL30	kelch like family member 30%2C transcript variant X2	BOD1L1	biorientation of chromosomes in cell division 1 like 1%2C transcript variant X2
EME2	essential meiotic structure-specific endonuclease subunit 2	LOC117885467	olfactory receptor 6C4-like	LGI4	leucine rich repeat LGI family member 4	BPNT1	3'(2')%2C 5'-bisphosphate nucleotidase 1
ENAM	enamelin	LOC117885593	olfactory receptor 6B1-like	LOC117868661	G protein-activated inward rectifier potassium channel 4-like%2C transcript variant X2	BRAT1	BRCA1 associated ATM activator 1%2C transcript variant X2
ESPNL	espin like	LOC117885922	olfactory receptor 6B1-like	LOC117868902	ceramide synthase 2-like%2C transcript variant X1	BTF3L4	basic transcription factor 3 like 4
F12	coagulation factor XII%2C transcript variant X1	LOC117886065	olfactory receptor-like protein OLF3	LOC117869901	phospholipase A2 inhibitor and Ly6/PLAUR domain-containing protein-like	C10H7orf26	chromosome 10 C7orf26 homolog
FAM53C	family with sequence similarity 53 member C%2C transcript variant X4	LOC117886134	P2Y purinoceptor 1-like	LOC117870593	cytoplasmic tRNA 2-thiolation protein 1-like	C15H5orf52	chromosome 15 C5orf52 homolog%2C transcript variant X3
FMO1	flavin containing dimethylaniline monoxygenase 1%2C transcript variant X1	LOC117886147	olfactory receptor 1009-like	LOC117871397	L-gulonolactone oxidase	C2H18orf63	chromosome 2 C18orf63 homolog
FTCDNL1	formiminotransferase cyclodeaminase N-terminal like%2C transcript variant X2	LOC117886269	olfactory receptor 10C1-like	LOC117873627	carbonic anhydrase 1-like%2C transcript variant X2	C3H8orf74	chromosome 3 C8orf74 homolog
GLYATL3	glycine-N-acyltransferase like 3%2C transcript variant X2	LOC117886310	olfactory receptor 4E2-like	LOC117874056	taste receptor type 2 member 40-like	C5H4orf33	chromosome 5 C4orf33 homolog%2C transcript variant X2
HOPX	HOP homeobox	LOC117887507	olfactory receptor 5V1-like	LOC117876500	myotubularin-related protein 13-like	C8H1orf87	chromosome 8 C1orf87 homolog
INPP1	inositol polyphosphate-1-phosphatase	LOC117887533	olfactory receptor 6N1-like	LOC117876569	rho-related GTP-binding protein RhoF-like	CALHM3	calcium homeostasis modulator 3
MAB21L4	mab-21 like 4	LOC117887548	olfactory receptor 11A1-like	LOC117880005	2-oxoglutarate receptor 1-like	CARD14	caspase recruitment domain family member 14
MAS1	MAS1 proto-oncogene%2C G protein-coupled receptor	LOC117889328	lipocalin-15-like	LOC117880275	uncharacterized LOC117880275	CCDC88B	coiled-coil domain containing 88B%2C transcript variant X2
MPZL1	myelin protein zero like 1	NPFFR1	neuropeptide FF receptor 1	LOC117882013	beta-1%2C3-galactosyltransferase 2-like%2C transcript variant X3	CCDC90B	coiled-coil domain containing 90B
MRPL54	mitochondrial ribosomal protein L54	PKD1L3	polycystin 1 like 3%2C transient receptor potential channel interacting	LOC117885288	T cell receptor beta variable 19-like	CCNB1IP1	cyclin B1 interacting protein 1
NOSTRIN	nitric oxide synthase trafficking	PRXL2C	peroxiredoxin like 2C%2C transcript variant X3	LOC117885315	ribonuclease-like	CCNT1	cyclin T1%2C transcript variant X1
NPFFR1	neuropeptide FF receptor 1			LOC117885437	olfactory receptor 1009-like	CDNF	cerebral dopamine neurotrophic factor%2C transcript variant X3
PKD1L3	polycystin 1 like 3%2C transient receptor potential channel interacting			LOC117885438	olfactory receptor 5A2-like	CELA1	chymotrypsin like elastase 1
PODNL1	podocan like 1			LOC117885565	olfactory receptor 10A7-like	CELSR3	cadherin EGF LAG seven-pass G-type receptor 3%2C transcript variant X2
PRXL2C	peroxiredoxin like 2C%2C transcript variant X3			LOC117885917	DLA class II histocompatibility antigen%2C DR-1 beta chain-like	CHMP4C	charged multivesicular body protein 4C
RAD51AP2	RAD51 associated protein 2			LOC117887063	apovitellenin-1-like%2C transcript variant X5	CLEC14A	C-type lectin domain containing 14A
RPS18	ribosomal protein S18			LOC117887105	myosin-14-like	CORO2A	coronin 2A%2C transcript variant X2
RPS28	ribosomal protein S28			LOC117887565	olfactory receptor 11A1-like	CPQ	carboxypeptidase Q
RXFP2	relaxin family peptide receptor 2			LOC117887754	olfactory receptor 5A1-like	CTHRC1	collagen triple helix repeat containing 1
SPARCL1	SPARC like 1%2C transcript variant X1			LOC117888125	olfactory receptor 52R1-like	CTR9	CTR9 homolog%2C Paf1/RNA polymerase II complex component
TACR2	tachykinin receptor 2			LOC117888432	galactoside 2-alpha-L-fucosyltransferase 2-like	CXCR6	C-X-C motif chemokine receptor 6
TIMM13	translocase of inner mitochondrial membrane 13			MBOAT7	membrane bound O-acyltransferase domain containing 7%2C transcript variant X2	CXXC5	CXXC finger protein 5%2C transcript variant X4
TMEM217	transmembrane protein 217			MIDN	midnolin%2C transcript variant X1	DACT1	dishevelled binding antagonist of beta catenin 1
TP53I3	tumor protein p53 inducible protein 3			NQO1	NAD(P)H quinone dehydrogenase 1	DCAF12	DDB1 and CUL4 associated factor 12%2C transcript variant X1
TSPAN17	tetraspanin 17			PIR	pirin%2C transcript variant X5	DDX58	DExD/H-box helicase 58%2C transcript variant X1
LOC117867160	kinesin-like protein KIF14			PLP2	proteolipid protein 2	DECR2	2%2C4-dienoyl-CoA reductase 2%2C transcript variant X1
LOC117867221	uncharacterized LOC117867221			SEC11A	SEC11 homolog A%2C signal peptidase complex subunit	DEGS2	delta 4-desaturase%2C sphingolipid 2
LOC117867268	40S ribosomal protein S11-like			SOX15	SRY-box transcription factor 15	DENND4B	DENN domain containing 4B
LOC117867332	uncharacterized LOC117867332			TAF7L	TATA-box binding protein associated factor 7 like%2C transcript variant X1	DLK2	delta like non-canonical Notch ligand 2%2C transcript variant X1
LOC117867681	fibrinogen-like protein 1-like protein			TDRP	testis development related protein	DNAH11	dynein axonemal heavy chain 11
LOC117867683	fibrinogen-like protein 1-like protein			TMEM80	transmembrane protein 80	DNASE1L2	deoxyribonuclease 1 like 2
LOC117867797	NADH dehydrogenase [ubiquinone] 1 beta subcomplex subunit 9-like			TSEN34	tRNA splicing endonuclease subunit 34	DUSP16	dual specificity phosphatase 16%2C transcript variant X3
LOC117868036	phospholipase A2 homolog sphenotoxin basic subunit B-like			ZNF711	zinc finger protein 711%2C transcript variant X1	DUSP18	dual specificity phosphatase 18%2C transcript variant X2
LOC117868086	paraneoplastic antigen Ma1 homolog					EDARADD	EDAR associated death domain%2C transcript variant X2
LOC117868307	zinc finger and SCAN domain-containing protein 29-like					ERC2	ELKS/RAB6-interacting/CAST family member 2%2C transcript variant X2
LOC117868775	sphingosine 1-phosphate receptor 4-like					EVI2A	ecotropic viral integration site 2A
LOC117868990	uncharacterized LOC117868990%2C transcript variant X2					FAM117A	family with sequence similarity 117 member A
LOC117868991	uncharacterized LOC117868991					FAM186A	family with sequence similarity 186 member A
LOC117869073	tubulin polyglutamylase complex subunit 1-like					FAM217A	family with sequence similarity 217 member A
LOC117869080	cathepsin G-like					FAM76A	family with sequence similarity 76 member A%2C transcript variant X1
LOC117869107	granzyme G-like%2C transcript variant X2					FAM83A	family with sequence similarity 83 member A
LOC117869521	uncharacterized LOC117869521					FAM8A1	family with sequence similarity 8 member A1
LOC117869568	sialic acid-binding Ig-like lectin 13%2C transcript variant X2					FGFR2	fibroblast growth factor receptor 2%2C transcript variant X3
LOC117869578	interferon-inducible GTPase 5-like					FIZ1	FLT3 interacting zinc finger 1
LOC117869579	interferon-inducible GTPase 5-like%2C transcript variant X2					FLNC	filamin C
LOC117869583	interferon-inducible GTPase 5-like					FNBP4	formin binding protein 4%2C transcript variant X2
LOC117869599	interferon-inducible GTPase 5-like					FXYD1	FXYD domain containing ion transport regulator 1
LOC117869600	interferon-inducible GTPase 5-like					GCG	glucagon
LOC117869819	ATP synthase subunit beta%2C mitochondrial-like					GHDC	GH3 domain containing
LOC117869826	zinc finger protein 79-like					GID4	GID complex subunit 4 homolog
LOC117869888	interferon-inducible GTPase 1-like					GLI2	GLI family zinc finger 2%2C transcript variant X1
LOC117869889	uncharacterized LOC117869889					GNAT2	G protein subunit alpha transducin 2%2C transcript variant X1
LOC117869890	interferon-inducible GTPase 5-like					GNAT3	G protein subunit alpha transducin 3
LOC117869891	chemokine-like receptor 1					GNPDA1	glucosamine-6-phosphate deaminase 1%2C transcript variant X1
LOC117869900	phospholipase A2 inhibitor and Ly6/PLAUR domain-containing protein-like					GPR155	G protein-coupled receptor 155%2C transcript variant X1
LOC117869967	dromaiocalcin-1-like					GPR25	G protein-coupled receptor 25
LOC117869997	zinc finger protein 883-like					GPR83	G protein-coupled receptor 83
LOC117870055	uncharacterized LOC117870055					GRB14	growth factor receptor bound protein 14%2C transcript variant X1
LOC117870339	butyrophilin-like protein 2%2C transcript variant X3					HAS2	hyaluronan synthase 2
LOC117870377	putative N-acetyltransferase 8B					HAUS5	HAUS augmin like complex subunit 5%2C transcript variant X1
LOC117870490	uncharacterized LOC117870490					HEATR1	HEAT repeat containing 1%2C transcript variant X1
LOC117870494	lymphocyte antigen 6 complex locus protein G5b-like					HELZ2	helicase with zinc finger 2
LOC117870624	DNA topoisomerase 1-like					HMCN1	hemicentin 1
LOC117870633	zinc finger and SCAN domain-containing protein 29-like					HNRNPC	heterogeneous nuclear ribonucleoprotein C%2C transcript variant X2
LOC117870774	40S ribosomal protein S15-like					HNRNPLL	heterogeneous nuclear ribonucleoprotein L like
LOC117870807	claudin-6-like					HOXB8	homeobox B8%2C transcript variant X2
LOC117870908	uncharacterized LOC117870908				phosphoinositide interacting regulator of transient receptor potential channels	IDS	iduronate 2-sulfatase%2C transcript variant X1
LOC117870938	60S ribosomal protein L32-like					IFI6	interferon alpha inducible protein 6
LOC117870953	putative DBH-like monooxygenase protein 2					IFT22	intraflagellar transport 22
LOC117870957	taste receptor type 2 member 7-like					IGF2BP1	insulin like growth factor 2 mRNA binding protein 1
LOC117871293	uncharacterized LOC117871293					ILVBL	ilvB acetolactate synthase like
LOC117871297	arylsulfatase H-like				spire type actin nucleation factor 2	IQCF6	IQ motif containing F6
LOC117871439	2-oxoglutarate receptor 1-like				TATA-box binding protein associated factor 7 like%2C transcript variant X3	IRF1	interferon regulatory factor 1%2C transcript variant X1
LOC117871503	SCAN domain-containing protein 3-like					KHDC4	KH domain containing 4%2C pre-mRNA splicing factor%2C transcript variant X1
LOC117871509	actin-1				TATA-box binding protein associated factor 7 like%2C transcript variant X2	KLHL33	kelch like family member 33%2C transcript variant X1
LOC117871603	uncharacterized LOC117871603					KLKB1	kallikrein B1
LOC117871615	zinc finger BED domain-containing protein 5-like					KTI12	KTI12 chromatin associated homolog
LOC117871638	uncharacterized LOC117871638					LANCL1	LanC like 1
LOC117871652	recQ-mediated genome instability protein 2-like					LARS1	leucyl-tRNA synthetase 1%2C transcript variant X1
LOC117871679	histone H4-like				zinc finger protein 711%2C transcript variant X2	LOC117867178	2-hydroxyacyl-CoA lyase 2-like
LOC117871681	NADH dehydrogenase [ubiquinone] 1 alpha subcomplex subunit 8-like				zinc finger protein 711%2C transcript variant X5	LOC117867212	trifunctional purine biosynthetic protein adenosine-3-like
LOC117871719	leukocyte receptor cluster member 8-like				zinc finger protein 711%2C transcript variant X4	LOC117867501	C-C motif chemokine 13-like
LOC117871731	transcription initiation factor IIB-like				zinc finger protein 711%2C transcript variant X3	LOC117867739	UPF0176 protein YceA-like%2C transcript variant X2
LOC117871769	activating transcription factor 7-interacting protein 1-like					LOC117868268	gap junction beta-5 protein-like
LOC117871770	uncharacterized LOC117871770					LOC117868401	heat shock 70 kDa protein II-like
LOC117871822	uncharacterized LOC117871822					LOC117868773	gap junction beta-3 protein-like
LOC117871858	zinc finger protein 282-like%2C transcript variant X4					LOC117868777	duodenase-1-like
LOC117871866	oocyte zinc finger protein XlCOF6-like					LOC117869255	keratin%2C type I cytoskeletal 19-like
LOC117871872	GTPase IMAP family member 4-like					LOC117869317	P43 5S RNA-binding protein-like
LOC117871874	GTPase IMAP family member 4-like%2C transcript variant X2					LOC117869471	C3a anaphylatoxin chemotactic receptor-like%2C transcript variant X1
LOC117871875	GTPase IMAP family member 7-like%2C transcript variant X2					LOC117869585	CD276 antigen-like
LOC117871876	GTPase IMAP family member 3-like%2C transcript variant X2					LOC117869627	natterin-3-like%2C transcript variant X1
LOC117871877	GTPase IMAP family member 2-like%2C transcript variant X3					LOC117869696	immunoglobulin gamma-1 heavy chain-like
LOC117871879	GTPase IMAP family member 2-like%2C transcript variant X5					LOC117869756	CD276 antigen-like%2C transcript variant X3
LOC117871882	GTPase IMAP family member 2-like%2C transcript variant X2					LOC117869760	uncharacterized LOC117869760%2C transcript variant X1
LOC117871884	GTPase IMAP family member 1-like					LOC117869825	olfactory receptor 6N2-like
LOC117871955	oocyte zinc finger protein XlCOF6-like%2C transcript variant X1					LOC117869944	mucin-3B-like				LOC117869957	E3 ubiquitin-protein ligase TRIM7-like
LOC117871998	solute carrier family 22 member 13-like%2C transcript variant X3					LOC117870107	hydroperoxide isomerase ALOXE3-like				LOC117870058	E3 ubiquitin-protein ligase TRIM7-like%2C transcript variant X5
LOC117871999	solute carrier family 22 member 13-like					LOC117870545	olfactory receptor 958-like				LOC117870058	E3 ubiquitin-protein ligase TRIM7-like%2C transcript variant X4
LOC117872023	40S ribosomal protein S24-like					LOC117870702	lysozyme G-like				LOC117870058	E3 ubiquitin-protein ligase TRIM7-like%2C transcript variant X2
LOC117872075	vegetative cell wall protein gp1-like%2C transcript variant X1					LOC117870722	interleukin-1 receptor-like 2%2C transcript variant X2				LOC117870058	E3 ubiquitin-protein ligase TRIM7-like%2C transcript variant X1
LOC117872232	protein ANTAGONIST OF LIKE HETEROCHROMATIN PROTEIN 1-like%2C transcript variant X1					LOC117871175	matrix metalloproteinase-27-like				LOC117870058	E3 ubiquitin-protein ligase TRIM7-like%2C transcript variant X3
LOC117872351	general transcription factor II-I repeat domain-containing protein 2A-like					LOC117871335	protein mono-ADP-ribosyltransferase PARP4-like				LOC117870060	E3 ubiquitin-protein ligase TRIM7-like%2C transcript variant X4
LOC117872484	zinc finger and SCAN domain-containing protein 29-like					LOC117871352	ecto-ADP-ribosyltransferase 5-like%2C transcript variant X7				LOC117870060	E3 ubiquitin-protein ligase TRIM7-like%2C transcript variant X3
LOC117872563	general transcription factor II-I repeat domain-containing protein 2A-like					LOC117871353	ecto-ADP-ribosyltransferase 5-like%2C transcript variant X1				LOC117870060	E3 ubiquitin-protein ligase TRIM7-like%2C transcript variant X2
LOC117872585	general transcription factor II-I repeat domain-containing protein 2A-like					LOC117871791	protein MROH8-like				LOC117870060	E3 ubiquitin-protein ligase TRIM7-like%2C transcript variant X1
LOC117872627	uncharacterized LOC117872627					LOC117871817	chloride channel protein C-like				LOC117870416	E3 ubiquitin-protein ligase TRIM7-like
LOC117872679	induced myeloid leukemia cell differentiation protein Mcl-1 homolog					LOC117872261	uncharacterized LOC117872261%2C transcript variant X2
LOC117872734	uncharacterized LOC117872734%2C transcript variant X1					LOC117872529	olfactory receptor 52E4-like
LOC117872798	uncharacterized LOC117872798					LOC117872665	olfactory receptor 51G2-like
LOC117872847	neuropeptide FF receptor 1-like					LOC117872671	olfactory receptor 51I1-like
LOC117872848	small serum protein 2-like					LOC117872812	olfactory receptor 52R1-like
LOC117872933	uncharacterized LOC117872933					LOC117872813	cytosolic purine 5'-nucleotidase-like%2C transcript variant X1
LOC117873165	zinc finger protein 14 homolog%2C transcript variant X2					LOC117872842	metal transporter CNNM3-like
LOC117873296	cytosolic non-specific dipeptidase-like					LOC117872922	gastrokine-2-like
LOC117873463	ethanolaminephosphotransferase 1-like%2C transcript variant X1					LOC117872983	olfactory receptor 52E4-like
LOC117873464	exosome complex component CSL4-like					LOC117873033	disintegrin and metalloproteinase domain-containing protein 18-like
LOC117873489	uncharacterized LOC117873489%2C transcript variant X1					LOC117873086	leukocyte elastase inhibitor-like
LOC117873506	uncharacterized LOC117873506					LOC117873257	olfactory receptor 52K2-like
LOC117873693	uncharacterized LOC117873693					LOC117873277	probable 2-ketogluconate reductase%2C transcript variant X4
LOC117873711	40S ribosomal protein S27-like%2C transcript variant X2					LOC117873332	olfactory receptor 52M1-like
LOC117873759	general transcription factor II-I repeat domain-containing protein 2A-like					LOC117873411	carboxypeptidase N subunit 2-like%2C transcript variant X1
LOC117873923	uncharacterized LOC117873923					LOC117873606	protein Daple-like%2C transcript variant X2
LOC117873925	GTPase IMAP family member 4-like					LOC117873817	elongation factor 1-alpha-like
LOC117873926	GTPase IMAP family member 7-like					LOC117873942	highly reducing polyketide synthase 40-like
LOC117873935	uncharacterized LOC117873935					LOC117874786	solute carrier family 22 member 2-like
LOC117873943	protein HEG-like					LOC117874969	golgin subfamily A member 6-like protein 1%2C transcript variant X1
LOC117873948	uncharacterized protein F54H12.2-like					LOC117874996	nephrocan-like
LOC117874058	cysteine-rich venom protein helothermine-like					LOC117875202	isoaspartyl peptidase/L-asparaginase-like%2C transcript variant X1
LOC117874335	histone H4-like					LOC117875253	protein CLN8-like
LOC117874360	40S ribosomal protein S15a-like					LOC117875322	retinol dehydrogenase 14-like
LOC117874448	uncharacterized LOC117874448					LOC117875628	trace amine-associated receptor 7a-like
LOC117874635	sulfotransferase 6B1-like					LOC117875844	gastricsin-like
LOC117874892	T cell receptor beta variable 24-1-like					LOC117875927	60S acidic ribosomal protein P2-like
LOC117874943	taste receptor type 2 member 9-like					LOC117875989	cytochrome b ascorbate-dependent protein 3%2C transcript variant X3
LOC117874998	taste receptor type 2 member 40-like					LOC117876035	olfactory receptor 4S2-like
LOC117875055	small nuclear ribonucleoprotein F-like					LOC117876546	immunoglobulin-like and fibronectin type III domain-containing protein 1
LOC117875157	small nuclear ribonucleoprotein F-like					LOC117876583	protein FAM107B-like
LOC117875277	general transcription factor II-I repeat domain-containing protein 2A-like					LOC117876612	serine protease 27-like
LOC117875318	uncharacterized LOC117875318					LOC117876673	immunoglobulin-like and fibronectin type III domain-containing protein 1%2C transcript variant X1
LOC117875454	interferon-induced very large GTPase 1-like					LOC117877076	cyclic GMP-AMP synthase-like
LOC117875499	uncharacterized LOC117875499					LOC117877395	NACHT%2C LRR and PYD domains-containing protein 3-like%2C transcript variant X1
LOC117875500	uncharacterized LOC117875500					LOC117877412	NACHT%2C LRR and PYD domains-containing protein 3-like
LOC117875504	ankyrin-1-like					LOC117879401	sulfotransferase 1C1-like
LOC117875517	taste receptor type 2 member 40-like					LOC117879444	neuronal acetylcholine receptor subunit alpha-7-like
LOC117875518	taste receptor type 2 member 40-like					LOC117879671	uncharacterized LOC117879671
LOC117875519	taste receptor type 2 member 1-like					LOC117879882	maestro heat-like repeat-containing protein family member 6
LOC117875556	interferon-induced very large GTPase 1-like					LOC117879954	RNA-binding protein 4-like%2C transcript variant X2
LOC117875564	signal peptidase complex subunit 1-like					LOC117879984	cullin-associated NEDD8-dissociated protein 1-like
LOC117875575	toll-like receptor 2 type-2					LOC117879989	uncharacterized LOC117879989
LOC117875589	60S acidic ribosomal protein P1-like					LOC117879992	uncharacterized LOC117879992
LOC117875736	olfactory receptor 1019-like					LOC117880024	uncharacterized LOC117880024
LOC117875738	olfactory receptor 1020-like					LOC117880134	cytochrome b561 domain-containing protein 2%2C transcript variant X1
LOC117875762	small nuclear ribonucleoprotein F-like					LOC117880215	metal transporter CNNM1-like%2C transcript variant X2
LOC117875796	general transcription factor II-I repeat domain-containing protein 2A-like					LOC117880420	serine/threonine-protein kinase D3-like
LOC117876065	uncharacterized LOC117876065					LOC117880517	C-X-C motif chemokine 10-like
LOC117876243	NACHT%2C LRR and PYD domains-containing protein 1-like					LOC117880680	putative neutral ceramidase C%2C transcript variant X3
LOC117876270	CD276 antigen-like%2C transcript variant X1					LOC117880763	neurotensin receptor type 1-like
LOC117876271	CD276 antigen-like%2C transcript variant X1					LOC117881049	sodium/calcium exchanger 1-like
LOC117876487	uncharacterized LOC117876487					LOC117881415	zinc finger protein 226-like%2C transcript variant X4
LOC117876495	DNA topoisomerase 1-like					LOC117881519	heme-binding protein 2-like%2C transcript variant X1
LOC117876529	olfactory receptor 1052-like					LOC117882096	putative ferric-chelate reductase 1
LOC117876543	uncharacterized LOC117876543					LOC117882110	cytochrome P450 2J2
LOC117876549	uncharacterized LOC117876549					LOC117882245	leukotriene C4 synthase-like
LOC117876556	olfactory receptor 10V1-like					LOC117882391	translation initiation factor IF-2-like
LOC117876573	translation initiation factor IF-2-like					LOC117882439	A-kinase anchor protein 4-like
LOC117876576	olfactory receptor 1019-like					LOC117882445	short transient receptor potential channel 2-like
LOC117876577	olfactory receptor 5V1-like					LOC117882888	RING finger protein 112-like
LOC117876586	uncharacterized LOC117876586					LOC117883078	uncharacterized LOC117883078
LOC117876598	uncharacterized LOC117876598					LOC117883231	probable cation-transporting ATPase 13A5
LOC117876599	olfactory receptor 10T2-like					LOC117883360	wiskott-Aldrich syndrome protein family member 3-like%2C transcript variant X1
LOC117876842	protein NYNRIN-like					LOC117883519	urotensin-2 receptor-like
LOC117876947	general transcription factor II-I repeat domain-containing protein 2A-like					LOC117883669	poly(U)-specific endoribonuclease-like%2C transcript variant X2
LOC117877099	general transcription factor II-I repeat domain-containing protein 2A-like					LOC117884080	uncharacterized LOC117884080
LOC117877157	cleft lip and palate transmembrane protein 1-like					LOC117884455	elongation of very long chain fatty acids protein 4-like%2C transcript variant X1
LOC117877258	isopentenyl phosphate kinase-like					LOC117884536	integumentary mucin C.1-like
LOC117877400	mas-related G-protein coupled receptor member H-like					LOC117884914	alpha-2-macroglobulin-like protein 1%2C transcript variant X1
LOC117877407	olfactory receptor 1038-like					LOC117885250	trypsin I-P38-like
LOC117877441	cytochrome b-c1 complex subunit 8-like					LOC117885382	olfactory receptor 11A1-like
LOC117877472	general transcription factor II-I repeat domain-containing protein 2A-like					LOC117885385	olfactory receptor 11A1-like
LOC117877484	mucin-17-like					LOC117885404	olfactory receptor 5A1-like
LOC117877617	zinc finger BED domain-containing protein 5-like					LOC117885417	olfactory receptor 6B1-like
LOC117877815	CAAX prenyl protease 2-like					LOC117885570	olfactory receptor 12-like
LOC117877830	tigger transposable element derived 5-like					LOC117885578	olfactory receptor 11A1-like
LOC117877873	heterogeneous nuclear ribonucleoprotein A1-like					LOC117885586	olfactory receptor 13A1-like
LOC117877965	endogenous retrovirus group 3 member 1 Env polyprotein-like					LOC117885853	olfactory receptor 4D2-like
LOC117877966	uncharacterized LOC117877966%2C transcript variant X2					LOC117885875	olfactory receptor 10A4-like
LOC117877978	RNA-binding protein PNO1-like					LOC117885915	olfactory receptor 13G1-like
LOC117878198	uncharacterized LOC117878198					LOC117885998	uncharacterized LOC117885998%2C transcript variant X10
LOC117878336	uncharacterized protein F54H12.2-like					LOC117886027	olfactory receptor 6F1-like
LOC117878355	PC-esterase domain-containing protein 1A-like					LOC117886067	olfactory receptor 10A7-like
LOC117878383	uncharacterized LOC117878383					LOC117886069	olfactory receptor 10A2-like
LOC117878487	uncharacterized LOC117878487					LOC117886075	olfactory receptor 10A7-like
LOC117878531	uncharacterized LOC117878531%2C transcript variant X1					LOC117886079	olfactory receptor 10A7-like
LOC117878690	histone H4-like					LOC117886105	olfactory receptor 1020-like
LOC117878756	paraneoplastic antigen Ma1 homolog					LOC117886126	olfactory receptor 13A1-like
LOC117878988	histone H3.3-like					LOC117886162	olfactory receptor 10A5-like
LOC117879013	lysozyme g-like					LOC117886222	CMP-N-acetylneuraminate-beta-galactosamide-alpha-2%2C3-sialyltransferase 2-like
LOC117879080	NADH dehydrogenase [ubiquinone] 1 beta subcomplex subunit 2%2C mitochondrial-like					LOC117886282	uncharacterized LOC117886282
LOC117879097	UDP-glucuronosyltransferase 3A1-like					LOC117886332	fibrinogen-like protein 1-like protein
LOC117879134	kinetochore-associated protein 1-like					LOC117886397	piezo-type mechanosensitive ion channel component 1-like%2C transcript variant X1
LOC117879528	general transcription factor II-I repeat domain-containing protein 2A-like					LOC117887090	olfactory receptor 1019-like
LOC117879629	uncharacterized LOC117879629					LOC117887140	E3 ubiquitin-protein ligase TRIM39-like
LOC117879719	histone H4					LOC117887287	olfactory receptor 1020-like
LOC117879975	60S ribosomal protein L14-like					LOC117887391	olfactory receptor 10A4-like
LOC117879996	uncharacterized LOC117879996					LOC117887454	CMRF35-like molecule 1
LOC117880036	uncharacterized LOC117880036					LOC117887457	ankyrin repeat domain-containing protein 40-like%2C transcript variant X3
LOC117880055	uncharacterized LOC117880055					LOC117887468	olfactory receptor 14A16-like
LOC117880306	lipase member M-like					LOC117887528	olfactory receptor 4D1-like
LOC117880564	pulmonary surfactant-associated protein A-like					LOC117887732	olfactory receptor 6F1-like
LOC117880594	uncharacterized protein ZSWIM9-like					LOC117887755	olfactory receptor 5A1-like
LOC117880790	adiponectin receptor protein 2					LOC117887956	solute carrier family 2%2C facilitated glucose transporter member 11-like
LOC117880927	uncharacterized LOC117880927					LOC117888428	galactoside 2-alpha-L-fucosyltransferase 2-like
LOC117880930	G-protein coupled receptor 22-like					LOC117888458	keratin%2C type II cytoskeletal cochleal-like
LOC117880945	60S ribosomal protein L26					LOC117888459	keratin%2C type II cytoskeletal 5-like
LOC117881306	vitamin D3 hydroxylase-associated protein-like					LOC117888573	cytochrome P450 2B4-like
LOC117881424	enhancer of mRNA-decapping protein 4-like					LOC117888756	protein PET100 homolog%2C mitochondrial
LOC117881492	diablo homolog%2C mitochondrial-like					LOC117888900	C-X-C chemokine receptor type 3-2-like
LOC117881667	histone H4 type VIII-like					LOC117889001	keratin%2C type II cytoskeletal 4-like
LOC117881957	uncharacterized LOC117881957					LOC117889107	calcium-binding mitochondrial carrier protein SCaMC-3-like
LOC117882017	uncharacterized LOC117882017					LRRC24	leucine rich repeat containing 24
LOC117882109	FRAS1-related extracellular matrix protein 1-like					LRRTM3	leucine rich repeat transmembrane neuronal 3
LOC117882121	heat shock 70 kDa protein-like					LUZP1	leucine zipper protein 1%2C transcript variant X1
LOC117882239	serine/arginine repetitive matrix protein 1-like%2C transcript variant X6					MAPK11	mitogen-activated protein kinase 11%2C transcript variant X3
LOC117882365	uncharacterized LOC117882365					MOK	MOK protein kinase%2C transcript variant X1
LOC117882515	death-inducer obliterator 1-like					MROH6	maestro heat like repeat family member 6
LOC117882589	uncharacterized LOC117882589					MTA2	metastasis associated 1 family member 2
LOC117882659	uncharacterized LOC117882659					MTDH	metadherin
LOC117882724	general transcription factor II-I repeat domain-containing protein 2-like%2C transcript variant X2					MTF2	metal response element binding transcription factor 2%2C transcript variant X3
LOC117882850	60S acidic ribosomal protein P1-like					MUC16	mucin 16%2C cell surface associated
LOC117882873	G-protein coupled receptor 143-like					MUS81	MUS81 structure-specific endonuclease subunit%2C transcript variant X2
LOC117882892	uncharacterized LOC117882892					NCOA5	nuclear receptor coactivator 5
LOC117882896	maestro heat-like repeat family member 5					NEK9	NIMA related kinase 9%2C transcript variant X1
LOC117882930	BRD4-interacting chromatin-remodeling complex-associated protein-like					NENF	neudesin neurotrophic factor
LOC117882933	uncharacterized LOC117882933%2C transcript variant X2					NFKBIE	NFKB inhibitor epsilon
LOC117882952	uncharacterized LOC117882952					NHLRC1	NHL repeat containing E3 ubiquitin protein ligase 1
LOC117882968	galactose-3-O-sulfotransferase 2-like					NICN1	nicolin 1%2C transcript variant X1
LOC117883048	40S ribosomal protein S19-like					NPRL2	NPR2 like%2C GATOR1 complex subunit%2C transcript variant X1
LOC117883186	uncharacterized LOC117883186					NPSR1	neuropeptide S receptor 1
LOC117883272	vomeronasal type-2 receptor 1-like					NRN1L	neuritin 1 like
LOC117883279	general transcription factor II-I repeat domain-containing protein 2A-like					OBI1	ORC ubiquitin ligase 1
LOC117883339	receptor-transporting protein 4-like					ODF3L1	outer dense fiber of sperm tails 3 like 1
LOC117883419	adhesion G-protein coupled receptor G4-like					OSGEP	O-sialoglycoprotein endopeptidase%2C transcript variant X2
LOC117883532	uncharacterized LOC117883532%2C transcript variant X2					OTOP3	otopetrin 3%2C transcript variant X1
LOC117883577	uncharacterized LOC117883577					PARP4	poly(ADP-ribose) polymerase family member 4%2C transcript variant X4
LOC117883748	uncharacterized LOC117883748					PASK	PAS domain containing serine/threonine kinase
LOC117883755	histone H2B 8-like					PEX3	peroxisomal biogenesis factor 3
LOC117883836	parvalbumin beta-like					PHF5A	PHD finger protein 5A
LOC117883877	uncharacterized protein C15orf39-like					PIGV	phosphatidylinositol glycan anchor biosynthesis class V
LOC117883907	general transcription factor II-I repeat domain-containing protein 2A-like					PLPBP	pyridoxal phosphate binding protein
LOC117884127	tetratricopeptide repeat protein 38-like%2C transcript variant X1					POF1B	POF1B actin binding protein
LOC117884203	cytochrome c oxidase assembly factor 6 homolog					POLR1F	RNA polymerase I subunit F%2C transcript variant X2
LOC117884293	cytochrome P450 2K1-like					POU4F1	POU class 4 homeobox 1
LOC117884371	major facilitator superfamily domain-containing protein 1-like%2C transcript variant X2					PPP2R2A	protein phosphatase 2 regulatory subunit Balpha%2C transcript variant X3
LOC117885058	60S ribosomal protein L9					PRPF18	pre-mRNA processing factor 18%2C transcript variant X1
LOC117885124	aryl hydrocarbon receptor-like%2C transcript variant X3					RBM42	RNA polymerase I subunit F%2C transcript variant X1
LOC117885172	general transcription factor II-I repeat domain-containing protein 2A-like					RHAG	RNA binding motif protein 42%2C transcript variant X2
LOC117885270	uncharacterized LOC117885270					RHOC	ras homolog family member C
LOC117885302	olfactory receptor 52D1-like					RNF135	ring finger protein 135%2C transcript variant X1
LOC117885365	olfactory receptor 4N2-like					RP1L1	RP1 like 1
LOC117885378	interferon-inducible GTPase 5-like					RSPO1	R-spondin 1%2C transcript variant X3
LOC117885402	olfactory receptor 5B21-like					RSRP1	arginine and serine rich protein 1%2C transcript variant X1
LOC117885431	uncharacterized LOC117885431					RTCA	RNA 3'-terminal phosphate cyclase
LOC117885433	vomeronasal type-2 receptor 26-like					RWDD2A	RWD domain containing 2A%2C transcript variant X2
LOC117885453	olfactory receptor 4Q3-like					RYBP	RING1 and YY1 binding protein%2C transcript variant X1
LOC117885461	olfactory receptor 6N1-like					SCAMP4	secretory carrier membrane protein 4%2C transcript variant X2
LOC117885463	uncharacterized LOC117885463					SCNN1D	sodium channel epithelial 1 subunit delta
LOC117885467	olfactory receptor 6C4-like					SCUBE3	signal peptide%2C CUB domain and EGF like domain containing 3%2C transcript variant X1
LOC117885470	olfactory receptor 49-like					SDC4	syndecan 4%2C transcript variant X2
LOC117885473	olfactory receptor 6X1-like					SEPHS1	selenophosphate synthetase 1
LOC117885491	immunoglobulin heavy variable 1-3-like					SHC1	SHC adaptor protein 1%2C transcript variant X3
LOC117885550	olfactory receptor 4M1-like					SIGLEC1	sialic acid binding Ig like lectin 1%2C transcript variant X1
LOC117885551	SCAN domain-containing protein 3-like					SLC18A1	solute carrier family 18 member A1
LOC117885593	olfactory receptor 6B1-like					SLC23A1	solute carrier family 23 member 1
LOC117885691	uncharacterized LOC117885691					SLC25A20	solute carrier family 25 member 20
LOC117885730	olfactory receptor 6T1-like					SLC25A24	solute carrier family 25 member 24
LOC117885732	olfactory receptor 5B21-like					SLC33A1	solute carrier family 33 member 1
LOC117885747	olfactory receptor 6X1-like					SLC38A7	solute carrier family 38 member 7
LOC117885844	olfactory receptor 4N2-like					SNX16	sorting nexin 16%2C transcript variant X3
LOC117885876	nucleophosmin-like					SOCS5	suppressor of cytokine signaling 5%2C transcript variant X1
LOC117885882	uncharacterized LOC117885882%2C transcript variant X1					SPATA48	spermatogenesis associated 48
LOC117885884	olfactory receptor 4N5-like					SSTR1	somatostatin receptor 1
LOC117885893	olfactory receptor 4M1-like					ST13	ST13 Hsp70 interacting protein
LOC117885922	olfactory receptor 6B1-like					ST8SIA5	ST8 alpha-N-acetyl-neuraminide alpha-2%2C8-sialyltransferase 5%2C transcript variant X3
LOC117885978	WAP four-disulfide core domain protein 3-like					STRC	stereocilin
LOC117886000	hyphal wall protein 1-like					SUGP2	SURP and G-patch domain containing 2%2C transcript variant X4
LOC117886023	olfactory receptor 11A1-like					SV2B	synaptic vesicle glycoprotein 2B%2C transcript variant X1
LOC117886047	olfactory receptor 11A1-like					SYT4	synaptotagmin 4%2C transcript variant X2
LOC117886065	olfactory receptor-like protein OLF3					TAF6L	TATA-box binding protein associated factor 6 like%2C transcript variant X1
LOC117886066	olfactory receptor 10A2-like					TAS1R2	taste 1 receptor member 2
LOC117886088	olfactory receptor 6N1-like					TCTE1	t-complex-associated-testis-expressed 1
LOC117886095	olfactory receptor 6F1-like					TEX30	testis expressed 30%2C transcript variant X5
LOC117886099	olfactory receptor 6A2-like					THEM6	thioesterase superfamily member 6%2C transcript variant X1
LOC117886103	olfactory receptor 12D2-like					TIGD4	tigger transposable element derived 4%2C transcript variant X1
LOC117886107	olfactory receptor 1020-like					TIGIT	T cell immunoreceptor with Ig and ITIM domains
LOC117886118	uncharacterized LOC117886118					TKFC	triokinase and FMN cyclase%2C transcript variant X2
LOC117886134	P2Y purinoceptor 1-like					TMEM223	transmembrane protein 223
LOC117886147	olfactory receptor 1009-like					TREH	trehalase%2C transcript variant X1
LOC117886153	signal peptidase complex subunit 1-like					TRIL	TLR4 interactor with leucine rich repeats
LOC117886226	general transcription factor II-I repeat domain-containing protein 2A-like					TRIM7	tripartite motif containing 7
LOC117886258	olfactory receptor 10A7-like					TUBB4B	tubulin beta 4B class IVb%2C transcript variant X1
LOC117886269	olfactory receptor 10C1-like					TXLNG	taxilin gamma%2C transcript variant X2
LOC117886278	Ig heavy chain V region C3-like					TXNDC12	thioredoxin domain containing 12
LOC117886310	olfactory receptor 4E2-like					UBE2O	ubiquitin conjugating enzyme E2 O
LOC117886337	uncharacterized LOC117886337					UBTF	upstream binding transcription factor%2C transcript variant X5
LOC117886656	short chain dehydrogenase gsfK-like					UNC93B1	unc-93 homolog B1%2C TLR signaling regulator
LOC117886747	V-type proton ATPase 21 kDa proteolipid subunit-like					WDR91	WD repeat domain 91
LOC117886750	hypoxanthine-guanine phosphoribosyltransferase-like					YIPF7	Yip1 domain family member 7%2C transcript variant X1
LOC117886909	uncharacterized LOC117886909%2C transcript variant X1					ZBTB5	zinc finger and BTB domain containing 5
LOC117886963	uncharacterized LOC117886963					ZCWPW2	zinc finger CW-type and PWWP domain containing 2
LOC117887059	olfactory receptor 13H1-like					ZFYVE9	zinc finger FYVE-type containing 9%2C transcript variant X2
LOC117887109	olfactory receptor 10A7-like					ZMIZ2	zinc finger MIZ-type containing 2%2C transcript variant X2
LOC117887110	olfactory receptor 5V1-like
LOC117887250	methyltransferase-like 26 B%2C transcript variant X1
LOC117887360	myosin-13
LOC117887428	olfactory receptor 5V1-like
LOC117887429	olfactory receptor 1009-like
LOC117887456	uncharacterized LOC117887456
LOC117887480	olfactory receptor 49-like
LOC117887500	olfactory receptor 10C1-like
LOC117887507	olfactory receptor 5V1-like
LOC117887513	olfactory receptor 14A16-like
LOC117887516	olfactory receptor 14A16-like
LOC117887533	olfactory receptor 6N1-like
LOC117887548	olfactory receptor 11A1-like
LOC117887584	zinc finger protein 567-like
LOC117887594	zinc finger protein 530-like
LOC117887595	uncharacterized LOC117887595
LOC117887613	spartin-like
LOC117887664	olfactory receptor 1009-like
LOC117887674	olfactory receptor 8S1-like
LOC117887681	olfactory receptor 5V1-like
LOC117887684	olfactory receptor 5A2-like
LOC117887727	olfactory receptor 5V1-like
LOC117887874	uncharacterized LOC117887874%2C transcript variant X1
LOC117888206	disintegrin and metalloproteinase domain-containing protein 20-like
LOC117888239	uncharacterized LOC117888239
LOC117888300	general transcription factor II-I repeat domain-containing protein 2A-like
LOC117888393	uncharacterized protein F54H12.2-like
LOC117888468	protein NYNRIN-like
LOC117888496	uncharacterized LOC117888496
LOC117888497	uncharacterized LOC117888497
LOC117888527	uncharacterized LOC117888527%2C transcript variant X3
LOC117888532	F-box only protein 17-like
LOC117888589	retinol dehydrogenase 7-like%2C transcript variant X3
LOC117888820	tigger transposable element-derived protein 1-like%2C transcript variant X2
LOC117888908	uncharacterized LOC117888908
LOC117888909	soluble scavenger receptor cysteine-rich domain-containing protein SSC5D-like
LOC117888910	ras-related protein ORAB-1-like
LOC117888927	F-box only protein 17-like
LOC117888939	jerky protein homolog-like
LOC117889078	WAS/WASL-interacting protein family member 1-like
LOC117889148	ADP-ribosylation factor 5-like
LOC117889199	tigger transposable element-derived protein 1-like
LOC117889328	lipocalin-15-like

## Sheet: Supplementary Table 5
Supplementary Table 5. GO term and KEGG pathway enrichment analyses performed using Enrichr on lost genes identified for the two marine turtles (C. mydas and D. coriacea) when compared to T. scripta elegans.
Term	Overlap	P-value	Adjusted P-value	Old P-value	Old Adjusted P-value	Odds Ratio	Combined Score	Genes
Olfactory transduction	7/440	1.08931e-06	4.35724e-06	0	0	16.6266	228.283	OR4E2;OR14A16;OR6N1;OR5AP2;OR11A1;OR6C4;OR6B1
Taste transduction	1/86	0.106055	0.175195	0	0	9.35953	21.0009	PKD1L3
Drug metabolism	1/108	0.131396	0.175195	0	0	7.42692	15.0732	FMO1
Neuroactive ligand-receptor interaction	1/341	0.360714	0.360714	0	0	2.30988	2.35532	NPFFR1

## Sheet: Supplementary Table 6
Supplementary Table 6. TOGA projections classified as lost in the query genomes compared to the T. scripta genomes.
Dermochelys coriacea													Chelonia Mydas
Chromossome	Start	End	Lost Projection	Score	Strand	thickStart	thickEnd	itemRgb	blockCount	blockSizes	blockStarts		Chromossome	Start	End	Lost Projection	Score	Strand	thickStart	thickEnd	itemRgb	blockCount	blockSizes	blockStarts
1	204247447	204247586	LOC117888621_rna-XM_034792183.1.512587	1000	-	204247447	204247586	255,50,50	1	139,	0,		1	5903432	5904009	LOC117872036_rna-XM_034760003.1.274	1000	+	5903432	5904009	255,50,50	1	577,	0,
1	4165807	4166440	LOC117873364_rna-XM_034762655.1.140	1000	+	4165807	4166440	255,50,50	1	633,	0,		1	5547435	5548398	LOC117884299_rna-XM_034784635.1.12813	1000	-	5547435	5548398	255,50,50	1	963,	0,
1	3219044	3219985	LOC117873364_rna-XM_034762655.1.287	1000	+	3219044	3219985	255,50,50	1	941,	0,		1	5547439	5548354	LOC117884701_rna-XM_034785363.1.1	1000	-	5547439	5548354	255,50,50	1	915,	0,
1	2833113	2834035	LOC117873364_rna-XM_034762655.1.399	1000	+	2833113	2834035	255,50,50	1	922,	0,		1	4387536	4388471	LOC117884701_rna-XM_034785363.1.112	1000	+	4387536	4388471	255160120	1	935,	0,
1	4020396	4021257	LOC117873364_rna-XM_034762655.1.646	1000	-	4020396	4021257	255,50,50	1	861,	0,		1	4608410	4609345	LOC117884701_rna-XM_034785363.1.1232	1000	+	4608410	4609345	255160120	1	935,	0,
1	3876097	3877042	LOC117873364_rna-XM_034762655.1.901	1000	-	3876097	3877042	255,50,50	1	945,	0,		1	6202817	6203752	LOC117884701_rna-XM_034785363.1.10192	1000	+	6202817	6203752	200,255,0	1	935,	0,
1	3188736	3189672	LOC117873364_rna-XM_034762655.1.1149	1000	-	3188736	3189672	255,50,50	1	936,	0,		1	4147712	4148647	LOC117884701_rna-XM_034785363.1.19121	1000	+	4147712	4148647	255160120	1	935,	0,
1	4345055	4346010	LOC117873364_rna-XM_034762655.1.2239	1000	+	4345055	4346010	255,50,50	1	955,	0,		1	6179695	6180240	LOC117872130_rna-XM_034760272.1.85	1000	-	6179695	6180240	255,50,50	1	545,	0,
1	3848961	3849649	LOC117873364_rna-XM_034762655.1.61681	1000	-	3848961	3849649	255,50,50	1	688,	0,		1	6523111	6524047	LOC117872130_rna-XM_034760272.1.857	1000	-	6523111	6524047	0,0,200	1	936,	0,
1	4333153	4334083	LOC117873364_rna-XM_034762655.1.64654	1000	+	4333153	4334083	0,0,200	1	930,	0,		1	5975965	5976937	LOC117872130_rna-XM_034760272.1.4774	1000	-	5975965	5976937	255,50,50	1	972,	0,
1	2842985	2843917	LOC117873364_rna-XM_034762655.1.77084	1000	+	2842985	2843917	255,50,50	1	932,	0,		1	2768744	2769428	LOC117871979_rna-XM_034759902.1.3030	1000	-	2768744	2769428	255,50,50	1	684,	0,
1	217201918	217202523	LOC117885043_rna-XM_034786134.1.385736	1000	-	217201918	217202523	255,50,50	2	190,180,	0,425,		1	115342196	115342262	ACBD3_rna-XM_034764703.1.102081	1000	-	115342196	115342262	255,50,50	1	66,	0,
1	2833113	2834035	LOC117872577_rna-XM_034761214.1.2444	1000	+	2833113	2834035	255,50,50	1	922,	0,		1	33404650	33409648	LOC117871172_rna-XM_034758878.1.1	1000	-	33404650	33409648	255,50,50	5	101,104,160,134,112,	0,337,2167,3706,4886,
1	2842985	2843917	LOC117872577_rna-XM_034761214.1.3289	1000	+	2842985	2843917	255,50,50	1	932,	0,		1	1284739	1285330	LOC117872845_rna-XM_034761649.1.1673	1000	-	1284739	1285330	255,50,50	1	591,	0,
1	99312024	99312029	LOC117883793_rna-XM_034783546.1.677943	1000	-	99312024	99312029	255,50,50	1	5,	0,		1	4243668	4243970	LOC117885302_rna-XM_034786618.1.118	1000	+	4243668	4243970	255,50,50	1	302,	0,
1	338526525	338549456	PRPF18_rna-XM_034765088.1.1	1000	-	338526525	338549456	255,50,50	11	81,153,72,141,106,149,114,105,27,78,66,	0,3517,5671,6425,8065,10775,15728,17865,20761,20909,22865,		1	4192881	4193183	LOC117885302_rna-XM_034786618.1.1115	1000	+	4192881	4193183	255,50,50	1	302,	0,
1	264648921	264668944	LOC117879336_rna-XM_034774463.1.1	1000	-	264648921	264668944	255,50,50	11	608,57,158,286,36,155,285,48,45,106,61,	0,1236,6589,7456,11442,12780,14722,15729,17350,19434,19962,		1	4953753	4954077	LOC117885302_rna-XM_034786618.1.1561	1000	-	4953753	4954077	255,50,50	1	324,	0,
1	216587727	216731736	LOC117870588_rna-XM_034757788.1.1966	1000	+	216587727	216731736	255,50,50	3	315,326,277,	0,143182,143732,		1	343292760	343292840	B4GALT2_rna-XM_034779181.1.1526219	1000	-	343292760	343292840	255,50,50	1	80,	0,
1	216807427	216819127	LOC117870588_rna-XM_034757788.1.2477	1000	-	216807427	216819127	255,50,50	3	315,314,319,	0,543,11381,		1	7106826	7107324	LOC117872095_rna-XM_034760176.1.129055	1000	-	7106826	7107324	255,50,50	1	498,	0,
1	216194558	216194873	LOC117888795_rna-XM_034792533.1.205572	1000	-	216194558	216194873	255,50,50	1	315,	0,		1	346356029	346357419	LOC117873693_rna-XM_034763355.1.34	1000	-	346356029	346357419	255,50,50	2	484,620,	0,770,
1	4796082	4796620	LOC117872139_rna-XM_034760301.1.108	1000	+	4796082	4796620	255,50,50	1	538,	0,		1	134418523	134489400	PIR_rna-XM_034756498.1.1	1000	-	134418523	134489400	255,50,50	9	116,24,73,83,45,78,204,83,54,	0,782,1755,12196,17592,29621,60396,61095,70823,
1	5208000	5208938	LOC117872139_rna-XM_034760301.1.425	1000	+	5208000	5208938	255,50,50	1	938,	0,		1	251647392	251647624	PRRG3_rna-XM_034780646.1.749056	1000	+	251647392	251647624	255,50,50	1	232,	0,
1	4530804	4531743	LOC117872139_rna-XM_034760301.1.1918	1000	-	4530804	4531743	255,50,50	1	939,	0,		1	8571660	8573065	LOC117871946_rna-XM_034759832.1.1376	1000	-	8571660	8573065	255,50,50	2	143,33,	0,1372,
1	4818650	4819585	LOC117872139_rna-XM_034760301.1.59557	1000	+	4818650	4819585	255,50,50	1	935,	0,		1	210507828	210510161	LOC117873722_rna-XM_034763444.1.60	1000	-	210507828	210510161	255,50,50	2	93,76,	0,2257,
1	255252378	255252529	PRRG3_rna-XM_034780647.1.895560	1000	+	255252378	255252529	255,50,50	1	151,	0,		1	5975965	5977025	LOC117872357_rna-XM_034760722.1.179	1000	-	5975965	5977025	255,50,50	1	1060,	0,
1	158360855	158374262	LOC117877484_rna-XM_034770642.1.1	1000	-	158360855	158374262	255,50,50	4	138,255,7162,34,	0,1944,2766,13373,		1	7195688	7196740	LOC117872357_rna-XM_034760722.1.640	1000	-	7195688	7196740	255,50,50	1	1052,	0,
1	349819054	349819180	LOC117871933_rna-XM_034759785.1.1418129	1000	-	349819054	349819180	255,50,50	1	126,	0,		1	3987549	3988500	LOC117886854_rna-XM_034788967.1.1	1000	-	3987549	3988500	255,50,50	1	951,	0,
1	217174307	217221537	LOC117884914_rna-XM_034785915.1.1	1000	-	217174307	217221537	255,50,50	32	26,42,103,69,88,156,82,166,84,52,122,127,226,121,115,169,146,146,64,234,192,110,115,123,85,169,21,53,145,42,184,68,	0,521,1219,1561,2424,13530,13810,14674,16087,16536,16913,17169,17963,18811,23473,24705,27655,28036,30843,31411,32049,33281,34757,36378,37499,38270,40261,42065,42868,43486,44822,47162,		1	214470341	214482524	A2M_rna-XM_034785833.1.3385	1000	+	214470341	214482524	255,50,50	6	219,128,91,103,42,26,	0,542,5819,9673,10694,12157,
1	264859534	264859835	TMEM151A_rna-XM_034775143.1.1430845	1000	+	264859534	264859835	255,50,50	1	301,	0,		1	214452332	214452454	A2M_rna-XM_034785833.1.1478	1000	+	214452332	214452454	255,50,50	1	122,	0,
1	264807385	264807683	TMEM151A_rna-XM_034775143.1.1458901	1000	-	264807385	264807683	255,50,50	1	298,	0,		1	214460427	214460512	A2M_rna-XM_034785833.1.15172	1000	+	214460427	214460512	255,50,50	1	85,	0,
1	212675257	212676091	LOC117874943_rna-XM_034765725.1.1	1000	+	212675257	212676091	255,50,50	2	405,328,	0,506,		1	344705746	344706096	LOC117869713_rna-XM_034756773.1.53434	1000	+	344705746	344706096	255,50,50	1	350,	0,
1	4772462	4774710	LOC117884369_rna-XM_034784761.1.52	1000	-	4772462	4774710	255,50,50	2	4,407,	0,1841,		1	166032630	166032669	LOC117869200_rna-XM_034755823.1.1644330	1000	+	166032630	166032669	255,50,50	1	39,	0,
1	4553747	4554110	LOC117884369_rna-XM_034784761.1.881	1000	+	4553747	4554110	255,50,50	1	363,	0,		1	5956220	5957157	LOC117872408_rna-XM_034760836.1.566	1000	-	5956220	5957157	255,50,50	1	937,	0,
1	5020411	5020616	LOC117884369_rna-XM_034784761.1.1639338	1000	+	5020411	5020616	255,50,50	1	205,	0,		1	5975965	5976937	LOC117872408_rna-XM_034760836.1.5729	1000	-	5975965	5976937	255,50,50	1	972,	0,
1	32453745	32454181	LOC117871172_rna-XM_034758878.1.1	1000	-	32453745	32454181	255,50,50	2	101,102,	0,334,		1	6179967	6180240	LOC117872408_rna-XM_034760836.1.186558	1000	-	6179967	6180240	255,50,50	1	273,	0,
1	32402452	32411109	LOC117871172_rna-XM_034758878.1.1165	1000	-	32402452	32411109	0,0,200	10	101,104,160,134,118,162,126,149,245,105,	0,336,2130,3654,4574,5127,6738,6957,7448,8552,		1	5956220	5957157	LOC117872227_rna-XM_034760475.1.85	1000	-	5956220	5957157	255,50,50	1	937,	0,
1	213816982	213825555	LOC117870892_rna-XM_034758352.1.99054	1000	-	213816982	213825555	255,50,50	3	100,105,99,	0,404,8474,		1	212309134	212322848	LOC117873241_rna-XM_034762430.1.1155	1000	-	212309134	212322848	255,50,50	11	144,89,84,96,138,315,63,314,310,114,199,	0,788,4557,6114,8483,9065,9455,10138,13011,13399,13515,
1	51403091	51404126	LOC117871796_rna-XM_034759966.1.10235	1000	+	51403091	51404126	255,50,50	1	1035,	0,		1	211834994	211840521	LOC117873241_rna-XM_034762430.1.1667	1000	+	211834994	211840521	255,50,50	3	292,201,75,	0,5226,5452,
1	32453745	32454181	LOC117871174_rna-XM_034758880.1.76384	1000	-	32453745	32454181	255,50,50	2	101,102,	0,334,		1	212393949	212399490	LOC117873241_rna-XM_034762430.1.2962	1000	+	212393949	212399490	255,50,50	3	292,212,76,	0,5218,5465,
1	1457294	1458238	LOC117872735_rna-XM_034761483.1.130	1000	+	1457294	1458238	255,50,50	1	944,	0,		1	212226877	212226891	LOC117873241_rna-XM_034762430.1.11771	1000	-	212226877	212226891	255,50,50	1	14,	0,
1	1326245	1327120	LOC117872735_rna-XM_034761483.1.1301	1000	-	1326245	1327120	255,50,50	1	875,	0,		1	212607675	212607689	LOC117873241_rna-XM_034762430.1.14871	1000	+	212607675	212607689	255,50,50	1	14,	0,
1	1601910	1602664	LOC117872735_rna-XM_034761483.1.1941	1000	-	1601910	1602664	255,50,50	1	754,	0,		1	210313993	210326619	LOC117870847_rna-XM_034758252.1.381	1000	+	210313993	210326619	255,50,50	7	58,96,90,140,148,80,97,	0,2268,5560,8168,9792,11049,12529,
1	2064807	2065755	LOC117872735_rna-XM_034761483.1.10729	1000	-	2064807	2065755	255,50,50	1	948,	0,		1	209972096	209981114	LOC117870847_rna-XM_034758252.1.1195673	1000	-	209972096	209981114	255,50,50	4	106,99,96,88,	0,2667,2901,8930,
1	2799828	2800766	LOC117872609_rna-XM_034761258.1.248	1000	+	2799828	2800766	255,50,50	1	938,	0,		1	209233934	209233955	LOC117874114_rna-XM_034763975.1.75	1000	-	209233934	209233955	255,50,50	1	21,	0,
1	3876097	3877042	LOC117872609_rna-XM_034761258.1.718	1000	-	3876097	3877042	255,50,50	1	945,	0,		1	211743421	211743733	LOC117874114_rna-XM_034763975.1.2659	1000	+	211743421	211743733	255,50,50	1	312,	0,
1	4165807	4166440	LOC117872609_rna-XM_034761258.1.1366	1000	+	4165807	4166440	255,50,50	1	633,	0,		1	214470341	214482524	A2M_rna-XM_034785816.1.3385	1000	+	214470341	214482524	255,50,50	6	219,128,91,103,42,26,	0,542,5819,9673,10694,12157,
1	2833113	2834035	LOC117872609_rna-XM_034761258.1.1044	1000	+	2833113	2834035	255,50,50	1	922,	0,		1	214460427	214460512	A2M_rna-XM_034785816.1.15172	1000	+	214460427	214460512	255,50,50	1	85,	0,
1	3219044	3219985	LOC117872609_rna-XM_034761258.1.741	1000	+	3219044	3219985	255,50,50	1	941,	0,		1	208841861	208842425	LOC117874740_id-LOC117874740.44477	1000	-	208841861	208842425	255,50,50	2	368,73,	0,491,
1	2842985	2843917	LOC117872609_rna-XM_034761258.1.11395	1000	+	2842985	2843917	255,50,50	1	932,	0,		1	284264144	284264160	CABP2_rna-XM_034759419.1.1404540	1000	+	284264144	284264160	255,50,50	1	16,	0,
1	4165807	4166522	LOC117886231_rna-XM_034787934.1.412	1000	+	4165807	4166522	255,50,50	1	715,	0,		1	219944954	219944972	CABP2_rna-XM_034759419.1.1526034	1000	+	219944954	219944972	255,50,50	1	18,	0,
1	3876097	3877042	LOC117886231_rna-XM_034787934.1.5370	1000	-	3876097	3877042	255,50,50	1	945,	0,		1	2904185	2905127	LOC117888125_rna-XM_034791286.1.51	1000	-	2904185	2905127	255,50,50	1	942,	0,
1	3219044	3219985	LOC117886231_rna-XM_034787934.1.102272	1000	+	3219044	3219985	255,50,50	1	941,	0,		1	346741149	346741216	LOC117873738_rna-XM_034763459.1.2501	1000	-	346741149	346741216	255,50,50	1	67,	0,
1	121041683	121042050	LOC117882196_rna-XM_034780247.1.11858	1000	+	121041683	121042050	255,50,50	1	367,	0,		1	2542518	2543016	LOC117873170_rna-XM_034762258.1.48828	1000	-	2542518	2543016	255,50,50	1	498,	0,
1	216470200	216476264	LOC117882196_rna-XM_034780247.1.77136	1000	-	216470200	216476264	255,50,50	4	354,118,66,81,	0,478,5735,5983,		1	5975965	5976937	LOC117872469_rna-XM_034760947.1.2873	1000	-	5975965	5976937	255,50,50	1	972,	0,
1	23858433	23860049	LOC117882196_rna-XM_034780247.1.132289	1000	-	23858433	23860049	255,50,50	4	396,113,45,106,	0,566,1349,1510,		1	7106826	7107324	LOC117872469_rna-XM_034760947.1.121255	1000	-	7106826	7107324	255,50,50	1	498,	0,
1	534929	536079	LOC117882196_rna-XM_034780247.1.132441	1000	-	534929	536079	255,50,50	3	405,65,98,	0,630,1052,		1	1283077	1283828	LOC117873128_rna-XM_034762181.1.7039	1000	-	1283077	1283828	255,50,50	1	751,	0,
1	84012733	84013435	LOC117882196_rna-XM_034780247.1.409309	1000	-	84012733	84013435	255,50,50	2	387,113,	0,589,		1	258834380	258879821	LOC117884792_rna-XM_034786037.1.462	1000	-	258834380	258879821	255,50,50	5	142,173,153,172,213,	0,3746,25784,27185,45228,
1	871386	872171	LOC117882693_rna-XM_034781381.1.52	1000	+	871386	872171	255,50,50	1	785,	0,		1	5975965	5976937	LOC117872049_rna-XM_034760030.1.6438	1000	-	5975965	5976937	255,50,50	1	972,	0,
1	1694278	1695308	LOC117882693_rna-XM_034781381.1.1823	1000	-	1694278	1695308	0,0,200	1	1030,	0,		1	6179652	6180240	LOC117872049_rna-XM_034760030.1.47163	1000	-	6179652	6180240	255,50,50	1	588,	0,
1	6110921	6111950	LOC117882693_rna-XM_034781381.1.6878	1000	-	6110921	6111950	255,50,50	1	1029,	0,		1	2749599	2750322	LOC117871990_rna-XM_034759915.1.3030	1000	-	2749599	2750322	255,50,50	1	723,	0,
1	3229259	3230226	LOC117885969_rna-XM_034787609.1.133	1000	+	3229259	3230226	255,50,50	1	967,	0,		1	2768744	2769436	LOC117872698_rna-XM_034761425.1.6753	1000	-	2768744	2769436	255,50,50	1	692,	0,
1	3188736	3189712	LOC117885969_rna-XM_034787609.1.4813	1000	-	3188736	3189712	255,50,50	1	976,	0,		1	237239286	237260934	LOC117882842_rna-XM_034781694.1.3559	1000	+	237239286	237260934	255,50,50	7	162,175,125,109,166,89,40,	0,9201,15724,17478,17825,19966,21608,
1	3680046	3680966	LOC117885969_rna-XM_034787609.1.10957	1000	+	3680046	3680966	255,50,50	1	920,	0,		1	11985536	11989570	LOC117882017_rna-XM_034779999.1.1	1000	-	11985536	11989570	255,50,50	2	93,490,	0,3544,
1	4603031	4603964	LOC117872113_rna-XM_034760216.1.415	1000	+	4603031	4603964	255,50,50	1	933,	0,		1	337812212	337839945	IL2RA_rna-XM_034752424.1.2071	1000	-	337812212	337839945	255,50,50	7	120,66,63,234,66,162,94,	0,1749,2590,4148,4706,7615,27639,
1	4941710	4942636	LOC117872113_rna-XM_034760216.1.425	1000	+	4941710	4942636	255,50,50	1	926,	0,		1	7106826	7107324	LOC117872072_rna-XM_034760097.1.1942	1000	-	7106826	7107324	255,50,50	1	498,	0,
1	4624811	4625776	LOC117872113_rna-XM_034760216.1.555	1000	+	4624811	4625776	255,50,50	1	965,	0,		1	5975965	5976937	LOC117872072_rna-XM_034760097.1.44001	1000	-	5975965	5976937	255,50,50	1	972,	0,
1	4862749	4863681	LOC117872113_rna-XM_034760216.1.3092	1000	+	4862749	4863681	255,50,50	1	932,	0,		1	208023126	208023155	LOC117883423_rna-XM_034782708.1.358971	1000	-	208023126	208023155	255,50,50	1	29,	0,
1	4460423	4461357	LOC117872113_rna-XM_034760216.1.8408	1000	-	4460423	4461357	255,50,50	1	934,	0,		1	237239280	237260934	LOC117882842_rna-XM_034781721.1.3559	1000	+	237239280	237260934	255,50,50	7	168,111,125,109,166,89,40,	0,9271,15730,17484,17831,19972,21614,
1	5208000	5208938	LOC117872113_rna-XM_034760216.1.132877	1000	+	5208000	5208938	255,50,50	1	938,	0,		1	261230133	261230436	LOC117879261_rna-XM_034774327.1.2618	1000	-	261230133	261230436	255,50,50	1	303,	0,
1	36351457	36351827	LOC117879836_rna-XM_034775299.1.328432	1000	+	36351457	36351827	255,50,50	1	370,	0,		1	340198472	340198523	CLTRN_rna-XM_034756385.1.134681	1000	+	340198472	340198523	255,50,50	1	51,	0,
1	218211395	218211462	LOC117884757_rna-XM_034785516.1.266713	1000	+	218211395	218211462	255,50,50	1	67,	0,		1	344802902	344803189	LOC117869691_rna-XM_034756742.1.71849	1000	-	344802902	344803189	255,50,50	1	287,	0,
1	264800849	264801138	LOC117879193_rna-XM_034774210.1.470	1000	+	264800849	264801138	255,50,50	1	289,	0,		1	258934934	258949510	LOC117884169_rna-XM_034784760.1.626	1000	-	258934934	258949510	255,50,50	8	179,142,186,142,174,161,151,220,	0,6654,7843,9019,11105,11410,12961,14356,
1	211977490	211990610	CASP2_rna-XM_034786782.1.1	1000	+	211977490	211990610	255,50,50	9	150,168,82,57,95,177,129,91,239,	0,2913,3992,9040,9265,10059,12269,12664,12881,		1	209219682	209219788	LOC117885171_rna-XM_034786381.1.6414	1000	+	209219682	209219788	255,50,50	1	106,	0,
1	980432	981096	LOC117887961_rna-XM_034790890.1.1743	1000	-	980432	981096	255,50,50	2	54,538,	0,126,		1	196668153	196668262	LOC117887063_rna-XM_034789305.1.1	1000	+	196668153	196668262	255,50,50	1	109,	0,
1	2038332	2038825	LOC117887961_rna-XM_034790890.1.62619	1000	+	2038332	2038825	255160120	1	493,	0,		1	344909518	344909641	RDH5_rna-XM_034792333.1.1650410	1000	+	344909518	344909641	255,50,50	1	123,	0,
1	1326305	1326784	LOC117887961_rna-XM_034790890.1.86459	1000	-	1326305	1326784	255,50,50	1	479,	0,		1	130778263	130778310	TCF7_rna-XM_034780425.1.223433	1000	+	130778263	130778310	255,50,50	1	47,	0,
1	1619843	1620615	LOC117887961_rna-XM_034790890.1.361461	1000	-	1619843	1620615	255,50,50	1	772,	0,		1	2749599	2750322	LOC117873275_rna-XM_034762461.1.131078	1000	-	2749599	2750322	255,50,50	1	723,	0,
1	1289333	1290007	LOC117887961_rna-XM_034790890.1.245305	1000	+	1289333	1290007	255,50,50	2	532,51,	0,623,		1	328433190	328433195	CSNK1A1_rna-XM_034779139.1.94959	1000	+	328433190	328433195	255,50,50	1	5,	0,
1	215345654	215348154	LOC117873722_rna-XM_034763444.1.56	1000	-	215345654	215348154	255,50,50	2	93,76,	0,2424,		1	202871664	202871669	CSNK1A1_rna-XM_034779139.1.102113	1000	+	202871664	202871669	255,50,50	1	5,	0,
1	1247384	1248331	LOC117886980_rna-XM_034789227.1.103	1000	+	1247384	1248331	255,50,50	1	947,	0,		1	47427396	47427407	CSNK1A1_rna-XM_034779139.1.105587	1000	-	47427396	47427407	255,50,50	1	11,	0,
1	980513	981274	LOC117873237_rna-XM_034762386.1.8276	1000	-	980513	981274	255,50,50	1	761,	0,		1	328437605	328437610	CSNK1A1_rna-XM_034779139.1.321761	1000	-	328437605	328437610	255,50,50	1	5,	0,
1	1578486	1579390	LOC117873237_rna-XM_034762386.1.87075	1000	+	1578486	1579390	255,50,50	1	904,	0,		1	344909990	344910078	PROSER3_rna-XM_034756513.1.1300053	1000	+	344909990	344910078	255,50,50	1	88,	0,
1	1195988	1196891	LOC117873237_rna-XM_034762386.1.262826	1000	+	1195988	1196891	255,50,50	1	903,	0,		1	37975535	37975995	C1H11orf87_rna-XM_034758826.1.1	1000	+	37975535	37975995	255,50,50	1	460,	0,
1	1796001	1796911	LOC117873015_rna-XM_034761977.1.103	1000	+	1796001	1796911	255,50,50	1	910,	0,		1	131590819	131627227	MSL3_rna-XM_034757037.1.1	1000	+	131590819	131627227	255,50,50	14	99,83,96,101,90,125,161,122,159,80,110,100,85,100,	0,3218,4952,5501,7119,8127,8690,10139,15378,16073,19532,20407,21121,36308,
1	847946	848463	LOC117873015_rna-XM_034761977.1.8866	1000	-	847946	848463	255,50,50	1	517,	0,		1	5547435	5548354	LOC117872541_rna-XM_034761129.1.2353	1000	-	5547435	5548354	255,50,50	1	919,	0,
1	2088687	2089626	LOC117873180_rna-XM_034762266.1.103	1000	-	2088687	2089626	0,0,200	1	939,	0,		1	5975965	5976937	LOC117872343_rna-XM_034760697.1.10980	1000	-	5975965	5976937	255,50,50	1	972,	0,
1	6111003	6111950	LOC117873180_rna-XM_034762266.1.246539	1000	-	6111003	6111950	255,50,50	1	947,	0,		1	6498024	6499019	LOC117883349_rna-XM_034782628.1.434	1000	-	6498024	6499019	255,50,50	1	995,	0,
1	1666155	1667103	LOC117873180_rna-XM_034762266.1.1900	1000	+	1666155	1667103	130130130	1	948,	0,		1	4504893	4505837	LOC117886560_rna-XM_034788535.1.7172	1000	+	4504893	4505837	255,50,50	1	944,	0,
1	6071655	6072602	LOC117873180_rna-XM_034762266.1.210705	1000	-	6071655	6072602	255,50,50	1	947,	0,		1	2014822	2015756	LOC117872898_rna-XM_034761748.1.2224	1000	+	2014822	2015756	255160120	1	934,	0,
1	2409040	2409988	LOC117873180_rna-XM_034762266.1.1078712	1000	-	2409040	2409988	0,0,200	1	948,	0,		1	3987549	3988500	LOC117884236_rna-XM_034784507.1.112	1000	-	3987549	3988500	255,50,50	1	951,	0,
1	2147599	2148568	LOC117873180_rna-XM_034762266.1.143764	1000	-	2147599	2148568	0,0,200	1	969,	0,		1	5547435	5548354	LOC117884236_rna-XM_034784507.1.1029	1000	-	5547435	5548354	255,50,50	1	919,	0,
1	1408058	1409010	LOC117873180_rna-XM_034762266.1.182989	1000	-	1408058	1409010	255160120	1	952,	0,		1	795011	795025	GRAMD2A_rna-XM_034783288.1.1296808	1000	+	795011	795025	255,50,50	1	14,	0,
1	1774159	1775106	LOC117873170_rna-XM_034762258.1.1900	1000	+	1774159	1775106	255,50,50	1	947,	0,		1	5956220	5957157	LOC117872377_rna-XM_034760759.1.657	1000	-	5956220	5957157	255,50,50	1	937,	0,
1	220923350	220934708	LOC117884455_rna-XM_034784890.1.1	1000	+	220923350	220934708	255,50,50	6	188,81,60,115,128,171,	0,2097,3184,8424,9422,11187,		1	5975965	5976937	LOC117872377_rna-XM_034760759.1.1404	1000	-	5975965	5976937	255,50,50	1	972,	0,
1	349819054	349819180	LOC117871933_rna-XM_034759803.1.1418129	1000	-	349819054	349819180	255,50,50	1	126,	0,		1	123945064	123979568	LOC117871297_rna-XM_034759139.1.1	1000	-	123945064	123979568	255,50,50	5	414,122,163,135,137,	0,13530,14902,30332,34367,
1	201221119	201230287	TIGIT_rna-XM_034767292.1.1	1000	+	201221119	201230287	255,50,50	4	64,323,110,234,	0,3658,7537,8934,		1	3227180	3227627	LOC117872879_rna-XM_034761710.1.126	1000	-	3227180	3227627	255,50,50	1	447,	0,
1	871386	872089	LOC117873325_rna-XM_034762573.1.3457	1000	+	871386	872089	255,50,50	1	703,	0,		1	75251222	75251284	KPNA1_rna-XM_034787726.1.65506	1000	+	75251222	75251284	255,50,50	1	62,	0,
1	4187473	4188409	LOC117885644_rna-XM_034787014.1.1134	1000	-	4187473	4188409	0,0,200	1	936,	0,		1	207138104	207138209	KPNA1_rna-XM_034787726.1.80952	1000	-	207138104	207138209	255,50,50	1	105,	0,
1	4020396	4021257	LOC117885644_rna-XM_034787014.1.478	1000	-	4020396	4021257	255,50,50	1	861,	0,		1	835722	835773	STRC_rna-XM_034784913.1.989266	1000	+	835722	835773	255,50,50	1	51,	0,
1	3848961	3849649	LOC117885644_rna-XM_034787014.1.113	1000	-	3848961	3849649	255,50,50	1	688,	0,		1	1166270	1167110	LOC117886502_rna-XM_034788409.1.167	1000	-	1166270	1167110	0,0,200	1	840,	0,
1	2064807	2065755	LOC117873147_rna-XM_034762221.1.103	1000	-	2064807	2065755	255,50,50	1	948,	0,		1	208023126	208023155	LOC117883423_rna-XM_034782704.1.358971	1000	-	208023126	208023155	255,50,50	1	29,	0,
1	1326245	1327120	LOC117873147_rna-XM_034762221.1.759	1000	-	1326245	1327120	255,50,50	1	875,	0,		1	764056	764346	WAS_rna-XM_034792004.1.1416956	1000	-	764056	764346	255,50,50	1	290,	0,
1	4972148	4973290	LOC117872363_rna-XM_034760737.1.125	1000	+	4972148	4973290	255,50,50	1	1142,	0,		1	343444567	343445575	PPP1R18_rna-XM_034757550.1.1378164	1000	-	343444567	343445575	255,50,50	1	1008,	0,
1	4624811	4625776	LOC117872363_rna-XM_034760737.1.150	1000	+	4624811	4625776	255,50,50	1	965,	0,		1	220153919	220154694	LOC117870807_rna-XM_034758183.1.1	1000	-	220153919	220154694	255,50,50	1	775,	0,
1	4530804	4531743	LOC117872363_rna-XM_034760737.1.1116	1000	-	4530804	4531743	255,50,50	1	939,	0,		1	255534682	255534811	FAM227A_rna-XM_034776502.1.103068	1000	+	255534682	255534811	255,50,50	1	129,	0,
1	4818650	4819585	LOC117872363_rna-XM_034760737.1.1259	1000	+	4818650	4819585	255,50,50	1	935,	0,		1	5547435	5548354	LOC117872601_rna-XM_034761246.1.36879	1000	-	5547435	5548354	255,50,50	1	919,	0,
1	4460423	4461357	LOC117872363_rna-XM_034760737.1.3121	1000	-	4460423	4461357	255,50,50	1	934,	0,		1	210512483	210532723	LOC117873657_rna-XM_034763316.1.4094	1000	-	210512483	210532723	255,50,50	6	141,74,155,142,99,91,	0,241,10666,12483,13270,20149,
1	4941710	4942636	LOC117872363_rna-XM_034760737.1.72453	1000	+	4941710	4942636	255,50,50	1	926,	0,		1	1166270	1166969	LOC117886385_rna-XM_034788159.1.167	1000	-	1166270	1166969	0,0,200	1	699,	0,
1	3476159	3477091	LOC117872363_rna-XM_034760737.1.62085	1000	+	3476159	3477091	255,50,50	1	932,	0,		1	5547435	5548108	LOC117886385_rna-XM_034788159.1.7198	1000	-	5547435	5548108	255,50,50	1	673,	0,
1	4488449	4488955	LOC117872363_rna-XM_034760737.1.195075	1000	-	4488449	4488955	255,50,50	1	506,	0,		1	4007569	4008265	LOC117886385_rna-XM_034788159.1.1123356	1000	-	4007569	4008265	0,0,200	1	696,	0,
1	1326245	1327120	LOC117872794_rna-XM_034761581.1.130	1000	-	1326245	1327120	255,50,50	1	875,	0,		1	5048344	5049007	LOC117886385_rna-XM_034788159.1.1550478	1000	-	5048344	5049007	0,0,200	1	663,	0,
1	1457294	1458238	LOC117872794_rna-XM_034761581.1.73994	1000	+	1457294	1458238	255,50,50	1	944,	0,		1	211671034	211674349	LOC117882904_rna-XM_034781786.1.9527	1000	-	211671034	211674349	255,50,50	5	120,86,106,120,280,	0,831,1129,2034,3035,
1	2833113	2834035	LOC117886705_rna-XM_034788765.1.5381	1000	+	2833113	2834035	255,50,50	1	922,	0,		1	214469111	214469335	A2M_rna-XM_034785882.1.3385	1000	+	214469111	214469335	255,50,50	1	224,	0,
1	311711919	311711981	LOC117875403_rna-XM_034766703.1.1905829	1000	+	311711919	311711981	255,50,50	1	62,	0,		1	161275266	161280441	KRBA2_rna-XM_034768332.1.15916	1000	-	161275266	161280441	255,50,50	5	13,128,168,119,207,	0,3816,4035,4461,4968,
1	323641110	323641499	LOC117870509_rna-XM_034757703.1.75387	1000	+	323641110	323641499	255,50,50	1	389,	0,		1	287259353	287260674	KRBA2_rna-XM_034768332.1.37857	1000	-	287259353	287260674	255,50,50	4	122,166,111,204,	0,218,654,1117,
1	329079539	329079646	LOC117870509_rna-XM_034757703.1.123797	1000	+	329079539	329079646	255,50,50	1	107,	0,		1	171135493	171136764	KRBA2_rna-XM_034768332.1.172558	1000	-	171135493	171136764	255,50,50	4	122,163,107,207,	0,218,577,1064,
1	3876097	3877042	LOC117872651_rna-XM_034761330.1.133	1000	-	3876097	3877042	255,50,50	1	945,	0,		1	130778263	130778310	TCF7_rna-XM_034780418.1.223433	1000	+	130778263	130778310	255,50,50	1	47,	0,
1	3421177	3422111	LOC117872651_rna-XM_034761330.1.2896	1000	-	3421177	3422111	255,50,50	1	934,	0,		1	92952608	92953040	LOC117875520_rna-XM_034766903.1.206947	1000	-	92952608	92953040	255,50,50	1	432,	0,
1	3680090	3680966	LOC117872651_rna-XM_034761330.1.259	1000	+	3680090	3680966	255,50,50	1	876,	0,		1	305174272	305174367	RAMP3_rna-XM_034761295.1.20700	1000	-	305174272	305174367	130130130	1	95,	0,
1	2842985	2843917	LOC117872651_rna-XM_034761330.1.6953	1000	+	2842985	2843917	255,50,50	1	932,	0,		1	5401213	5402186	LOC117885969_rna-XM_034787609.1.3530	1000	-	5401213	5402186	255,50,50	1	973,	0,
1	2833113	2834035	LOC117872651_rna-XM_034761330.1.9875	1000	+	2833113	2834035	255,50,50	1	922,	0,		1	208699237	208704922	LOC117885270_rna-XM_034786553.1.1	1000	+	208699237	208704922	255,50,50	2	605,45,	0,5640,
1	3219044	3219985	LOC117872651_rna-XM_034761330.1.57227	1000	+	3219044	3219985	255,50,50	1	941,	0,		1	1284739	1285220	LOC117872845_rna-XM_034761658.1.1673	1000	-	1284739	1285220	255,50,50	1	481,	0,
1	3188736	3189672	LOC117872651_rna-XM_034761330.1.59587	1000	-	3188736	3189672	255,50,50	1	936,	0,		1	211670436	211674349	LOC117882904_rna-XM_034781785.1.9527	1000	-	211670436	211674349	255,50,50	4	230,106,120,280,	0,1727,2632,3633,
1	2799828	2800766	LOC117872651_rna-XM_034761330.1.73715	1000	+	2799828	2800766	255,50,50	1	938,	0,		1	6186095	6186508	LOC117884369_rna-XM_034784761.1.1	1000	+	6186095	6186508	255,50,50	1	413,	0,
1	350134911	350135006	LOC117888463_rna-XM_034791887.1.1299554	1000	+	350134911	350135006	255,50,50	1	95,	0,		1	7025773	7026567	LOC117884369_rna-XM_034784761.1.3819	1000	+	7025773	7026567	255,50,50	2	468,4,	0,790,
1	6475876	6475936	LOC117888463_rna-XM_034791887.1.1445921	1000	+	6475876	6475936	255,50,50	1	60,	0,		1	7017807	7018459	LOC117884369_rna-XM_034784761.1.4426	1000	+	7017807	7018459	255,50,50	2	403,4,	0,648,
1	1457294	1458238	LOC117872845_rna-XM_034761649.1.7601	1000	+	1457294	1458238	255,50,50	1	944,	0,		1	6918985	6919119	LOC117884369_rna-XM_034784761.1.1033484	1000	+	6918985	6919119	255,50,50	1	134,	0,
1	980513	981237	LOC117872845_rna-XM_034761649.1.101974	1000	-	980513	981237	255,50,50	1	724,	0,		1	6625464	6625601	LOC117884369_rna-XM_034784761.1.1687812	1000	+	6625464	6625601	255,50,50	1	137,	0,
1	1400696	1400912	LOC117873262_rna-XM_034762435.1.7449	1000	+	1400696	1400912	255,50,50	1	216,	0,		1	291123417	291123476	LOC117879146_rna-XM_034774130.1.93232	1000	+	291123417	291123476	255,50,50	1	59,	0,
1	4345055	4346026	LOC117886628_rna-XM_034788657.1.412	1000	+	4345055	4346026	255,50,50	1	971,	0,		1	182701577	182701636	LOC117879146_rna-XM_034774130.1.111950	1000	+	182701577	182701636	255,50,50	1	59,	0,
1	4165807	4166452	LOC117886628_rna-XM_034788657.1.113	1000	+	4165807	4166452	255,50,50	1	645,	0,		1	201859878	201859904	LOC117879146_rna-XM_034774130.1.888519	1000	+	201859878	201859904	255,50,50	1	26,	0,
1	3219044	3220001	LOC117886628_rna-XM_034788657.1.100722	1000	+	3219044	3220001	255,50,50	1	957,	0,		1	147839994	147840037	LOC117879146_rna-XM_034774130.1.1320682	1000	+	147839994	147840037	255,50,50	1	43,	0,
1	3680090	3680966	LOC117886628_rna-XM_034788657.1.118390	1000	+	3680090	3680966	255,50,50	1	876,	0,		1	47543771	47555678	RXFP2_rna-XM_034778580.1.1	1000	+	47543771	47555678	255,50,50	4	76,229,408,417,	0,2114,3300,11490,
1	4261711	4262356	LOC117886628_rna-XM_034788657.1.147433	1000	+	4261711	4262356	255,50,50	1	645,	0,		1	5547435	5548354	LOC117886144_rna-XM_034787823.1.257	1000	-	5547435	5548354	255,50,50	1	919,	0,
1	2833113	2834035	LOC117872525_rna-XM_034761037.1.9036	1000	+	2833113	2834035	255,50,50	1	922,	0,		1	5976016	5976937	LOC117872450_rna-XM_034760908.1.1114	1000	-	5976016	5976937	255,50,50	1	921,	0,
1	3188736	3189672	LOC117872525_rna-XM_034761037.1.95215	1000	-	3188736	3189672	255,50,50	1	936,	0,		1	7106995	7107324	LOC117872450_rna-XM_034760908.1.31115	1000	-	7106995	7107324	255,50,50	1	329,	0,
1	3876097	3877042	LOC117872525_rna-XM_034761037.1.134832	1000	-	3876097	3877042	255,50,50	1	945,	0,		1	210511299	210532723	LOC117870878_rna-XM_034758306.1.60	1000	-	210511299	210532723	255,50,50	7	7,114,114,155,142,99,91,	0,10663,11164,11850,13667,14454,21333,
1	61865637	61871710	LOC117880847_rna-XM_034777441.1.1	1000	+	61865637	61871710	255,50,50	4	279,138,136,83,	0,1750,4823,5990,		1	7106779	7107324	LOC117872295_rna-XM_034760609.1.230	1000	-	7106779	7107324	255,50,50	1	545,	0,
1	240382525	240400796	LOC117882842_rna-XM_034781721.1.3374	1000	+	240382525	240400796	255,50,50	6	168,112,78,125,109,158,	0,7386,9260,16024,17766,18113,		1	6193014	6193406	LOC117872295_rna-XM_034760609.1.5791	1000	-	6193014	6193406	255,50,50	1	392,	0,
1	288750533	288750549	CABP2_rna-XM_034759419.1.1493936	1000	+	288750533	288750549	255,50,50	1	16,	0,		1	161278537	161279381	LOC117884359_rna-XM_034784700.1.87715	1000	-	161278537	161279381	255,50,50	2	673,80,	0,764,
1	187198713	187244870	MPZL1_rna-XM_034768908.1.1	1000	+	187198713	187244870	255,50,50	7	443,39,54,83,130,106,102,	0,2496,3505,5029,28373,35519,46055,		1	287258817	287259652	LOC117884359_rna-XM_034784700.1.102323	1000	-	287258817	287259652	255,50,50	2	658,81,	0,754,
1	352947342	352955586	LOC117873755_rna-XM_034763500.1.35	1000	+	352947342	352955586	255,50,50	3	112,115,68,	0,5131,8176,		1	208791743	208791783	LOC117885258_rna-XM_034786530.1.44477	1000	+	208791743	208791783	255,50,50	1	40,	0,
1	352982892	352982960	LOC117873755_rna-XM_034763500.1.1984	1000	-	352982892	352982960	255,50,50	1	68,	0,		1	5547435	5548354	LOC117885644_rna-XM_034787014.1.112	1000	-	5547435	5548354	255,50,50	1	919,	0,
1	1326245	1327092	LOC117872794_rna-XM_034761573.1.130	1000	-	1326245	1327092	255,50,50	1	847,	0,		1	4406675	4407292	LOC117884850_rna-XM_034785764.1.580	1000	+	4406675	4407292	255,50,50	1	617,	0,
1	1457301	1458238	LOC117872794_rna-XM_034761573.1.73994	1000	+	1457301	1458238	255,50,50	1	937,	0,		1	5547435	5548354	LOC117884850_rna-XM_034785764.1.11272	1000	-	5547435	5548354	255,50,50	1	919,	0,
1	5391249	5392214	LOC117871367_rna-XM_034759290.1.17299	1000	+	5391249	5392214	255,50,50	1	965,	0,		1	34962508	34962565	TFAP2D_rna-XM_034766922.1.176316	1000	-	34962508	34962565	255,50,50	1	57,	0,
1	4625198	4625776	LOC117883558_rna-XM_034782981.1.2286	1000	+	4625198	4625776	255,50,50	1	578,	0,		1	145081759	145081783	TFAP2D_rna-XM_034766922.1.286297	1000	+	145081759	145081783	255,50,50	1	24,	0,
1	318132	318186	HSPB6_rna-XM_034756522.1.1704356	1000	-	318132	318186	255,50,50	1	54,	0,		1	259667882	259667914	ICE1_rna-XM_034761498.1.612419	1000	-	259667882	259667914	255,50,50	1	32,	0,
1	240382525	240400796	LOC117882842_rna-XM_034781694.1.3374	1000	+	240382525	240400796	255,50,50	6	168,176,78,125,109,158,	0,7322,9260,16024,17766,18113,		1	732510	732586	TMEM198_rna-XM_034792637.1.757766	1000	+	732510	732586	255,50,50	1	76,	0,
1	4530804	4531743	LOC117871368_rna-XM_034759295.1.150	1000	-	4530804	4531743	255,50,50	1	939,	0,		1	98319388	98319676	LOC117880568_rna-XM_034776852.1.401264	1000	-	98319388	98319676	255,50,50	1	288,	0,
1	4624811	4625776	LOC117871368_rna-XM_034759295.1.1020	1000	+	4624811	4625776	255,50,50	1	965,	0,		1	310899382	310899467	LOC117880568_rna-XM_034776852.1.819378	1000	-	310899382	310899467	255,50,50	1	85,	0,
1	4603031	4603964	LOC117871368_rna-XM_034759295.1.871	1000	+	4603031	4603964	255,50,50	1	933,	0,		1	3192197	3192950	LOC117873030_rna-XM_034762015.1.4358	1000	+	3192197	3192950	255,50,50	1	753,	0,
1	4941710	4942636	LOC117871368_rna-XM_034759295.1.69574	1000	+	4941710	4942636	255,50,50	1	926,	0,		1	182071311	182072400	LOC117882724_rna-XM_034781445.1.32325	1000	-	182071311	182072400	255,50,50	1	1089,	0,
1	4972148	4973290	LOC117871368_rna-XM_034759295.1.92627	1000	+	4972148	4973290	255,50,50	1	1142,	0,		1	306212304	306213337	LOC117882724_rna-XM_034781445.1.34917	1000	+	306212304	306213337	255,50,50	1	1033,	0,
1	5208000	5208938	LOC117871368_rna-XM_034759295.1.122095	1000	+	5208000	5208938	255,50,50	1	938,	0,		1	182209445	182209576	LOC117875496_rna-XM_034766885.1.212282	1000	-	182209445	182209576	255,50,50	1	131,	0,
1	4261711	4262356	LOC117872517_rna-XM_034761024.1.1	1000	+	4261711	4262356	255,50,50	1	645,	0,		1	2767906	2767938	LOC117873348_rna-XM_034762619.1.58301	1000	-	2767906	2767938	255,50,50	1	32,	0,
1	3564119	3565091	LOC117872517_rna-XM_034761024.1.140	1000	-	3564119	3565091	0,0,200	1	972,	0,		1	2726594	2726626	LOC117873348_rna-XM_034762619.1.158745	1000	-	2726594	2726626	255,50,50	1	32,	0,
1	3942639	3943578	LOC117872517_rna-XM_034761024.1.182	1000	+	3942639	3943578	0,0,200	1	939,	0,		1	211670436	211674349	LOC117882904_rna-XM_034781784.1.9527	1000	-	211670436	211674349	255,50,50	5	230,86,106,120,280,	0,1429,1727,2632,3633,
1	3848961	3849649	LOC117872517_rna-XM_034761024.1.218	1000	-	3848961	3849649	255,50,50	1	688,	0,		1	207451408	207465054	CASP2_rna-XM_034786782.1.1	1000	+	207451408	207465054	255,50,50	9	150,168,82,45,95,177,129,91,249,	0,2934,4050,9335,9556,10344,12802,13180,13397,
1	3421177	3422111	LOC117872517_rna-XM_034761024.1.987	1000	-	3421177	3422111	255,50,50	1	934,	0,		1	5975965	5976937	LOC117872363_rna-XM_034760737.1.918	1000	-	5975965	5976937	255,50,50	1	972,	0,
1	3744351	3745290	LOC117872517_rna-XM_034761024.1.1512	1000	-	3744351	3745290	0,0,200	1	939,	0,		1	5956220	5957157	LOC117872363_rna-XM_034760737.1.1404	1000	-	5956220	5957157	255,50,50	1	937,	0,
1	3876097	3877042	LOC117872517_rna-XM_034761024.1.2732	1000	-	3876097	3877042	255,50,50	1	945,	0,		1	3488707	3489635	LOC117873105_rna-XM_034762142.1.11501	1000	+	3488707	3489635	255160120	1	928,	0,
1	3800832	3801771	LOC117872517_rna-XM_034761024.1.10772	1000	+	3800832	3801771	0,0,200	1	939,	0,		1	2290659	2291607	LOC117873105_rna-XM_034762142.1.1595	1000	-	2290659	2291607	0,0,200	1	948,	0,
1	4187473	4188409	LOC117872517_rna-XM_034761024.1.11069	1000	-	4187473	4188409	0,0,200	1	936,	0,		1	2904185	2905127	LOC117873105_rna-XM_034762142.1.4802	1000	-	2904185	2905127	255,50,50	1	942,	0,
1	3611437	3612376	LOC117872517_rna-XM_034761024.1.119602	1000	-	3611437	3612376	0,0,200	1	939,	0,		1	1450713	1451661	LOC117873105_rna-XM_034762142.1.107176	1000	+	1450713	1451661	0,0,200	1	948,	0,
1	5208000	5208938	LOC117872069_rna-XM_034760081.1.354	1000	+	5208000	5208938	255,50,50	1	938,	0,		1	208023126	208023155	LOC117883423_rna-XM_034782707.1.358971	1000	-	208023126	208023155	255,50,50	1	29,	0,
1	4818650	4819585	LOC117872069_rna-XM_034760081.1.297	1000	+	4818650	4819585	255,50,50	1	935,	0,		1	5157439	5157527	LOC117885094_rna-XM_034786275.1.1	1000	+	5157439	5157527	255,50,50	1	88,	0,
1	4624811	4625776	LOC117872069_rna-XM_034760081.1.2394	1000	+	4624811	4625776	255,50,50	1	965,	0,		1	4110792	4111793	LOC117885094_rna-XM_034786275.1.118	1000	-	4110792	4111793	255160120	1	1001,	0,
1	1774159	1775106	LOC117872677_rna-XM_034761390.1.128	1000	+	1774159	1775106	255,50,50	1	947,	0,		1	4982418	4986085	LOC117885094_rna-XM_034786275.1.112	1000	-	4982418	4986085	0,0,200	2	983,85,	0,3582,
1	1774159	1775106	LOC117873216_rna-XM_034762347.1.798	1000	+	1774159	1775106	255,50,50	1	947,	0,		1	5553998	5554999	LOC117885094_rna-XM_034786275.1.1193	1000	-	5553998	5554999	0,0,200	1	1001,	0,
1	280603834	280604251	LOC117888939_rna-XM_034792735.1.170177	1000	+	280603834	280604251	255,50,50	1	417,	0,		1	5241455	5241543	LOC117885094_rna-XM_034786275.1.317	1000	+	5241455	5241543	255,50,50	1	88,	0,
1	4796082	4796620	LOC117872343_rna-XM_034760697.1.203	1000	+	4796082	4796620	255,50,50	1	538,	0,		1	4439326	4439414	LOC117885094_rna-XM_034786275.1.348	1000	-	4439326	4439414	255,50,50	1	88,	0,
1	4624811	4625776	LOC117872343_rna-XM_034760697.1.11792	1000	+	4624811	4625776	255,50,50	1	965,	0,		1	4538910	4539890	LOC117885094_rna-XM_034786275.1.1025	1000	-	4538910	4539890	255,50,50	1	980,	0,
1	5208000	5208938	LOC117872343_rna-XM_034760697.1.58365	1000	+	5208000	5208938	255,50,50	1	938,	0,		1	5209827	5225459	LOC117885094_rna-XM_034786275.1.1398	1000	+	5209827	5225459	0,0,200	2	88,983,	0,14649,
1	4972898	4973290	LOC117872343_rna-XM_034760697.1.101460	1000	+	4972898	4973290	255,50,50	1	392,	0,		1	4770303	4770387	LOC117885094_rna-XM_034786275.1.10490	1000	-	4770303	4770387	130130130	1	84,	0,
1	112959914	112960064	LOC117869617_rna-XM_034756592.1.805095	1000	+	112959914	112960064	255,50,50	1	150,	0,		1	4608366	4609367	LOC117885094_rna-XM_034786275.1.15821	1000	+	4608366	4609367	0,0,200	1	1001,	0,
1	4345055	4346010	LOC117886049_rna-XM_034787716.1.478	1000	+	4345055	4346010	255,50,50	1	955,	0,		1	3975112	3976095	LOC117885094_rna-XM_034786275.1.18705	1000	-	3975112	3976095	0,0,200	1	983,	0,
1	3876097	3877042	LOC117886049_rna-XM_034787716.1.5082	1000	-	3876097	3877042	255,50,50	1	945,	0,		1	5405194	5405282	LOC117885094_rna-XM_034786275.1.136240	1000	-	5405194	5405282	255,50,50	1	88,	0,
1	5208000	5208938	LOC117872502_rna-XM_034761003.1.52	1000	+	5208000	5208938	255,50,50	1	938,	0,		1	4569260	4569352	LOC117885094_rna-XM_034786275.1.169022	1000	-	4569260	4569352	130130130	1	92,	0,
1	4460423	4461357	LOC117872502_rna-XM_034761003.1.709	1000	-	4460423	4461357	255,50,50	1	934,	0,		1	5438844	5438932	LOC117885094_rna-XM_034786275.1.276800	1000	-	5438844	5438932	255,50,50	1	88,	0,
1	4437492	4438213	LOC117872502_rna-XM_034761003.1.3403	1000	+	4437492	4438213	255,50,50	1	721,	0,		1	4010095	4010175	LOC117885094_rna-XM_034786275.1.295701	1000	-	4010095	4010175	255,50,50	1	80,	0,
1	170497669	170511888	LOC117889059_rna-XM_034792882.1.1	1000	-	170497669	170511888	255,50,50	3	255,309,70,	0,8377,14149,		1	5137541	5137629	LOC117885094_rna-XM_034786275.1.1102108	1000	+	5137541	5137629	130130130	1	88,	0,
1	213030173	213030192	LOC117870022_rna-XM_034757196.1.841205	1000	-	213030173	213030192	130130130	1	19,	0,		1	5502205	5502290	LOC117885094_rna-XM_034786275.1.1146879	1000	+	5502205	5502290	130130130	1	85,	0,
1	2064807	2065755	LOC117873059_rna-XM_034762064.1.1079	1000	-	2064807	2065755	255,50,50	1	948,	0,		1	4386085	4386180	LOC117885094_rna-XM_034786275.1.1202489	1000	+	4386085	4386180	130130130	1	95,	0,
1	1326245	1327120	LOC117873059_rna-XM_034762064.1.2146	1000	-	1326245	1327120	255,50,50	1	875,	0,		1	195097752	195097791	TEP1_rna-XM_034786875.1.570918	1000	+	195097752	195097791	255,50,50	1	39,	0,
1	872453	872473	LOC117873348_rna-XM_034762619.1.5090	1000	+	872453	872473	255,50,50	1	20,	0,		1	344909990	344910078	PROSER3_rna-XM_034756515.1.1300053	1000	+	344909990	344910078	255,50,50	1	88,	0,
1	3651467	3652282	LOC117886144_rna-XM_034787823.1.1065	1000	-	3651467	3652282	255,50,50	1	815,	0,		1	68221567	68221570	LOC117874878_rna-XM_034765521.1.342315	1000	+	68221567	68221570	255,50,50	1	3,	0,
1	2833113	2834035	LOC117886144_rna-XM_034787823.1.887	1000	+	2833113	2834035	255,50,50	1	922,	0,		1	709642	709743	GLIS2_rna-XM_034784171.1.1243968	1000	+	709642	709743	255,50,50	1	101,	0,
1	4050280	4050790	LOC117886144_rna-XM_034787823.1.149775	1000	-	4050280	4050790	255,50,50	1	510,	0,		1	201865873	201865880	A2ML1_rna-XM_034785961.1.117378	1000	+	201865873	201865880	255,50,50	1	7,	0,
1	3188736	3189672	LOC117886144_rna-XM_034787823.1.162530	1000	-	3188736	3189672	255,50,50	1	936,	0,		1	258934934	258961655	LOC117879730_rna-XM_034774977.1.625	1000	-	258934934	258961655	255,50,50	9	179,142,186,142,174,161,151,169,214,	0,6654,7843,9019,11105,11410,12961,14356,26507,
1	318332003	318332044	LOC117885432_rna-XM_034786739.1.3265	1000	-	318332003	318332044	255,50,50	1	41,	0,		1	258896023	258914917	LOC117879730_rna-XM_034774977.1.626	1000	-	258896023	258914917	255,50,50	9	179,142,187,142,172,161,153,172,213,	0,6659,7845,9034,11110,11411,12961,14359,18681,
1	218186492	218187428	LOC117872702_rna-XM_034761468.1.1	1000	+	218186492	218187428	255,50,50	2	226,111,	0,825,		1	287253992	287257195	LOC117887190_rna-XM_034789531.1.14208	1000	-	287253992	287257195	255,50,50	5	109,71,82,91,40,	0,409,1913,2068,3163,
1	218172411	218173403	LOC117872702_rna-XM_034761468.1.12288	1000	+	218172411	218173403	255,50,50	3	151,134,159,	0,357,833,		1	161275165	161276932	LOC117887190_rna-XM_034789531.1.25116	1000	-	161275165	161276932	255,50,50	5	114,59,108,90,40,	0,421,919,1100,1727,
1	218251855	218252402	LOC117872702_rna-XM_034761468.1.505170	1000	+	218251855	218252402	255,50,50	2	150,138,	0,409,		1	117238664	117238804	LOC117879013_rna-XM_034773889.1.1	1000	+	117238664	117238804	255,50,50	1	140,	0,
1	338526525	338549456	PRPF18_rna-XM_034765113.1.1	1000	-	338526525	338549456	255,50,50	10	81,153,72,141,68,149,114,105,78,66,	0,3517,5671,6425,8065,10775,15728,17865,20909,22865,		1	210137318	210138748	LOC117885121_rna-XM_034786287.1.6768	1000	+	210137318	210138748	255,50,50	3	152,107,64,	0,745,1366,
1	2833113	2834035	LOC117885483_rna-XM_034786790.1.3439	1000	+	2833113	2834035	255,50,50	1	922,	0,		1	210240573	210242279	LOC117885121_rna-XM_034786287.1.553494	1000	+	210240573	210242279	255,50,50	2	99,137,	0,1569,
1	3188736	3189672	LOC117885483_rna-XM_034786790.1.4485	1000	-	3188736	3189672	255,50,50	1	936,	0,		1	210225658	210225764	LOC117885121_rna-XM_034786287.1.624908	1000	+	210225658	210225764	255,50,50	1	106,	0,
1	3876097	3877042	LOC117885483_rna-XM_034786790.1.141261	1000	-	3876097	3877042	255,50,50	1	945,	0,		1	210096573	210097693	LOC117885121_rna-XM_034786287.1.1454096	1000	-	210096573	210097693	255,50,50	2	90,99,	0,1021,
1	3651467	3652282	LOC117872541_rna-XM_034761129.1.1	1000	-	3651467	3652282	255,50,50	1	815,	0,		1	5975965	5977662	LOC117872142_rna-XM_034760315.1.844	1000	-	5975965	5977662	255,50,50	2	976,37,	0,1660,
1	2833113	2834035	LOC117872541_rna-XM_034761129.1.133	1000	+	2833113	2834035	255,50,50	1	922,	0,		1	7195688	7200227	LOC117872142_rna-XM_034760315.1.514	1000	-	7195688	7200227	255,50,50	2	968,69,	0,4470,
1	2842985	2843917	LOC117872541_rna-XM_034761129.1.1089	1000	+	2842985	2843917	255,50,50	1	932,	0,		1	7106826	7109113	LOC117872142_rna-XM_034760315.1.434	1000	-	7106826	7109113	255,50,50	2	534,65,	0,2222,
1	4137702	4138202	LOC117872541_rna-XM_034761129.1.646	1000	-	4137702	4138202	255,50,50	1	500,	0,		1	5902297	5904009	LOC117872142_rna-XM_034760315.1.1066	1000	+	5902297	5904009	255,50,50	1	1712,	0,
1	3188736	3189672	LOC117872541_rna-XM_034761129.1.1138	1000	-	3188736	3189672	255,50,50	1	936,	0,		1	6670965	6670976	LOC117872142_rna-XM_034760315.1.37460	1000	-	6670965	6670976	255,50,50	1	11,	0,
1	3520370	3521309	LOC117872541_rna-XM_034761129.1.1469	1000	+	3520370	3521309	0,0,200	1	939,	0,		1	6599403	6599414	LOC117872142_rna-XM_034760315.1.480529	1000	+	6599403	6599414	255,50,50	1	11,	0,
1	3800832	3801771	LOC117872541_rna-XM_034761129.1.1881	1000	+	3800832	3801771	0,0,200	1	939,	0,		1	6810431	6810442	LOC117872142_rna-XM_034760315.1.549065	1000	-	6810431	6810442	255,50,50	1	11,	0,
1	3384646	3385585	LOC117872541_rna-XM_034761129.1.1054	1000	-	3384646	3385585	0,0,200	1	939,	0,		1	6852205	6852216	LOC117872142_rna-XM_034760315.1.557548	1000	-	6852205	6852216	255,50,50	1	11,	0,
1	3680090	3680966	LOC117872541_rna-XM_034761129.1.3221	1000	+	3680090	3680966	255,50,50	1	876,	0,		1	7333944	7333955	LOC117872142_rna-XM_034760315.1.626703	1000	-	7333944	7333955	255,50,50	1	11,	0,
1	4050280	4050790	LOC117872541_rna-XM_034761129.1.6978	1000	-	4050280	4050790	255,50,50	1	510,	0,		1	6870432	6870443	LOC117872142_rna-XM_034760315.1.692640	1000	-	6870432	6870443	255,50,50	1	11,	0,
1	3535706	3536645	LOC117872541_rna-XM_034761129.1.10389	1000	+	3535706	3536645	0,0,200	1	939,	0,		1	6827938	6827949	LOC117872142_rna-XM_034760315.1.1335924	1000	-	6827938	6827949	255,50,50	1	11,	0,
1	3421177	3422111	LOC117872541_rna-XM_034761129.1.10725	1000	-	3421177	3422111	255,50,50	1	934,	0,		1	214657201	214712796	A2M_rna-XM_034785873.1.1	1000	-	214657201	214712796	255,50,50	14	26,42,103,162,110,115,124,85,169,21,53,157,184,89,	0,1447,2407,33681,34311,34601,35686,36845,39194,42626,48197,48549,49763,55506,
1	4345055	4346010	LOC117872541_rna-XM_034761129.1.65463	1000	+	4345055	4346010	255,50,50	1	955,	0,		1	214424587	214442640	A2M_rna-XM_034785873.1.260	1000	+	214424587	214442640	255,50,50	11	89,184,157,53,21,169,85,124,115,110,162,	0,4010,5810,6270,11446,12632,14799,15918,17011,17306,17891,
1	2812335	2813271	LOC117872541_rna-XM_034761129.1.102907	1000	+	2812335	2813271	255160120	1	936,	0,		1	214470341	214482524	A2M_rna-XM_034785873.1.3385	1000	+	214470341	214482524	255,50,50	7	219,128,91,69,103,42,26,	0,542,5819,9175,9673,10694,12157,
1	3229303	3230226	LOC117872541_rna-XM_034761129.1.110151	1000	+	3229303	3230226	255160120	1	923,	0,		1	214669177	214688837	A2M_rna-XM_034785873.1.1346	1000	-	214669177	214688837	130130130	15	166,75,157,85,177,84,52,122,127,229,121,88,171,150,143,	0,1018,1419,2804,5291,5957,6641,11771,12567,13852,14762,16413,17462,18823,19517,
1	2728252	2729191	LOC117872541_rna-XM_034761129.1.127995	1000	+	2728252	2729191	0,0,200	1	939,	0,		1	214444682	214452454	A2M_rna-XM_034785873.1.1478	1000	+	214444682	214452454	255160120	8	143,150,171,88,94,229,127,122,	0,722,1364,2509,4690,5469,6849,7650,
1	4707466	4708633	LOC117872541_rna-XM_034761129.1.129696	1000	-	4707466	4708633	255160120	1	1167,	0,		1	214460427	214460512	A2M_rna-XM_034785873.1.15172	1000	+	214460427	214460512	255,50,50	1	85,	0,
1	2712733	2713672	LOC117872541_rna-XM_034761129.1.134885	1000	+	2712733	2713672	0,0,200	1	939,	0,		1	10766921	10793890	LOC117889022_rna-XM_034792864.1.41	1000	-	10766921	10793890	255,50,50	6	208,77,79,65,83,43,	0,969,7599,22043,23623,26926,
1	3404210	3405149	LOC117872541_rna-XM_034761129.1.144266	1000	+	3404210	3405149	0,0,200	1	939,	0,		1	7106816	7107324	LOC117872113_rna-XM_034760216.1.56324	1000	-	7106816	7107324	255,50,50	1	508,	0,
1	4165807	4166506	LOC117872541_rna-XM_034761129.1.169907	1000	+	4165807	4166506	255,50,50	1	699,	0,		1	7106892	7107324	LOC117872081_rna-XM_034760124.1.732	1000	-	7106892	7107324	255,50,50	1	432,	0,
1	2011637	2012585	LOC117872425_rna-XM_034760859.1.119	1000	+	2011637	2012585	0,0,200	1	948,	0,		1	3987549	3988500	LOC117872539_rna-XM_034761115.1.3382	1000	-	3987549	3988500	255,50,50	1	951,	0,
1	4548040	4548979	LOC117872425_rna-XM_034760859.1.1107	1000	-	4548040	4548979	0,0,200	1	939,	0,		1	5547435	5548354	LOC117872539_rna-XM_034761115.1.4284	1000	-	5547435	5548354	255,50,50	1	919,	0,
1	4530804	4531743	LOC117872425_rna-XM_034760859.1.2055	1000	-	4530804	4531743	255,50,50	1	939,	0,		1	6193014	6193406	LOC117872502_rna-XM_034761003.1.39924	1000	-	6193014	6193406	255,50,50	1	392,	0,
1	4608455	4609390	LOC117872425_rna-XM_034760859.1.107651	1000	+	4608455	4609390	255160120	1	935,	0,		1	25271075	25272466	LOC117882196_rna-XM_034780246.1.48103	1000	-	25271075	25272466	255,50,50	3	399,113,84,	0,575,1307,
1	4818650	4819585	LOC117872425_rna-XM_034760859.1.135047	1000	+	4818650	4819585	255,50,50	1	935,	0,		1	253612424	253613014	LOC117871632_rna-XM_034759435.1.1465125	1000	+	253612424	253613014	255,50,50	2	64,494,	0,96,
1	6261214	6261301	LOC117871352_rna-XM_034759247.1.1	1000	-	6261214	6261301	255,50,50	1	87,	0,		1	130778263	130778310	TCF7_rna-XM_034780424.1.223433	1000	+	130778263	130778310	255,50,50	1	47,	0,
1	261093074	261124897	ST13_rna-XM_034775821.1.1	1000	-	261093074	261124897	255,50,50	12	128,100,53,115,103,111,83,66,72,69,56,110,	0,3296,4634,5597,14524,17055,22860,24328,24979,25184,26657,31713,		1	211727923	211840497	LOC117870588_rna-XM_034757788.1.5110	1000	+	211727923	211840497	255,50,50	4	318,333,306,277,	0,106490,107057,112297,
1	1326245	1327120	LOC117873082_rna-XM_034762104.1.896	1000	-	1326245	1327120	255,50,50	1	875,	0,		1	212322098	212401024	LOC117870588_rna-XM_034757788.1.10388	1000	-	212322098	212401024	255,50,50	3	357,315,317,	0,435,78609,
1	288258145	288258183	EIF3K_rna-XM_034762732.1.1	1000	-	288258145	288258183	255,50,50	1	38,	0,		1	211339626	211632938	LOC117870588_rna-XM_034757788.1.27832	1000	+	211339626	211632938	255,50,50	5	315,315,312,321,359,	0,280270,281034,287130,292953,
1	287922133	287922263	LOC117877758_rna-XM_034771212.1.128463	1000	-	287922133	287922263	255,50,50	1	130,	0,		1	259863067	259863122	LOC117879505_rna-XM_034774747.1.1	1000	+	259863067	259863122	255,50,50	1	55,	0,
1	287929059	287929189	LOC117877758_rna-XM_034771212.1.137636	1000	-	287929059	287929189	255,50,50	1	130,	0,		1	259872325	259885637	LOC117879505_rna-XM_034774747.1.1415	1000	+	259872325	259885637	200,255,0	8	89,92,159,193,175,99,95,77,	0,1366,3173,9290,9881,11250,12092,13235,
1	255252378	255252529	PRRG3_rna-XM_034780646.1.895560	1000	+	255252378	255252529	255,50,50	1	151,	0,		1	665857	665912	COL5A3_rna-XM_034792630.1.182087	1000	+	665857	665912	255,50,50	1	55,	0,
1	57962116	57962120	DDX4_rna-XM_034774740.1.150918	1000	+	57962116	57962120	255,50,50	1	4,	0,		1	758409	758448	COL5A3_rna-XM_034792630.1.800678	1000	+	758409	758448	255,50,50	1	39,	0,
1	218211395	218211462	LOC117884757_rna-XM_034785506.1.266713	1000	+	218211395	218211462	255,50,50	1	67,	0,		1	761877	762720	COL5A3_rna-XM_034792630.1.971838	1000	-	761877	762720	255,50,50	3	42,57,117,	0,656,726,
1	4862923	4863681	LOC117883287_rna-XM_034782505.1.101302	1000	+	4862923	4863681	255,50,50	1	758,	0,		1	210137318	210138748	LOC117885121_rna-XM_034786296.1.6768	1000	+	210137318	210138748	255,50,50	3	152,107,64,	0,745,1366,
1	213635694	213637745	LOC117870631_rna-XM_034757839.1.416822	1000	-	213635694	213637745	255,50,50	2	132,108,	0,1943,		1	210240573	210242279	LOC117885121_rna-XM_034786296.1.553494	1000	+	210240573	210242279	255,50,50	2	99,137,	0,1569,
1	213966081	213966213	LOC117870631_rna-XM_034757839.1.1078192	1000	+	213966081	213966213	255,50,50	1	132,	0,		1	210225658	210225764	LOC117885121_rna-XM_034786296.1.624908	1000	+	210225658	210225764	255,50,50	1	106,	0,
1	42673877	42673883	MICAL3_rna-XM_034781487.1.582384	1000	-	42673877	42673883	255,50,50	1	6,	0,		1	210096573	210097693	LOC117885121_rna-XM_034786296.1.1454096	1000	-	210096573	210097693	255,50,50	2	90,99,	0,1021,
1	214037450	214037562	LOC117885188_rna-XM_034786401.1.81	1000	-	214037450	214037562	255,50,50	1	112,	0,		1	5975965	5976937	LOC117872083_rna-XM_034760137.1.244	1000	-	5975965	5976937	255,50,50	1	972,	0,
1	214056404	214056493	LOC117885188_rna-XM_034786401.1.864188	1000	-	214056404	214056493	255,50,50	1	89,	0,		1	7107082	7107324	LOC117872083_rna-XM_034760137.1.2284	1000	-	7107082	7107324	255,50,50	1	242,	0,
1	4460423	4461357	LOC117872460_rna-XM_034760934.1.2378	1000	-	4460423	4461357	255,50,50	1	934,	0,		1	305174272	305174367	RAMP3_rna-XM_034761294.1.20700	1000	-	305174272	305174367	130130130	1	95,	0,
1	4862749	4863681	LOC117872460_rna-XM_034760934.1.3174	1000	+	4862749	4863681	255,50,50	1	932,	0,		1	3987533	3988456	LOC117886628_rna-XM_034788657.1.12309	1000	-	3987533	3988456	255,50,50	1	923,	0,
1	4818650	4819585	LOC117872460_rna-XM_034760934.1.92772	1000	+	4818650	4819585	255,50,50	1	935,	0,		1	3987549	3988500	LOC117872490_rna-XM_034760985.1.598	1000	-	3987549	3988500	255,50,50	1	951,	0,
1	352540240	352541849	LOC117873693_rna-XM_034763355.1.35	1000	-	352540240	352541849	255,50,50	2	285,644,	0,965,		1	209174651	209174733	LOC117870945_rna-XM_034758450.1.1762145	1000	+	209174651	209174733	255,50,50	1	82,	0,
1	230741310	230760007	LOC117883669_rna-XM_034783253.1.1	1000	-	230741310	230760007	255,50,50	7	29,202,151,113,122,100,11,	0,3425,8392,9112,9312,11054,18686,		1	335116401	335116419	PSMC3_rna-XM_034769427.1.424620	1000	+	335116401	335116419	255,50,50	1	18,	0,
1	1835027	1835980	LOC117872318_rna-XM_034760658.1.119	1000	+	1835027	1835980	255,50,50	1	953,	0,		1	5547435	5548354	LOC117884520_rna-XM_034784995.1.682	1000	-	5547435	5548354	255,50,50	1	919,	0,
1	1247384	1248331	LOC117872318_rna-XM_034760658.1.923	1000	+	1247384	1248331	255,50,50	1	947,	0,		1	3987549	3988500	LOC117884520_rna-XM_034784995.1.2380	1000	-	3987549	3988500	255,50,50	1	951,	0,
1	1774159	1775106	LOC117872318_rna-XM_034760658.1.51589	1000	+	1774159	1775106	255,50,50	1	947,	0,		1	211670436	211674349	LOC117882904_rna-XM_034781780.1.9527	1000	-	211670436	211674349	255,50,50	6	230,105,86,106,120,280,	0,613,1429,1727,2632,3633,
1	3651467	3652282	LOC117872539_rna-XM_034761115.1.348	1000	-	3651467	3652282	255,50,50	1	815,	0,		1	346599790	346599858	LOC117873738_rna-XM_034763467.1.34	1000	+	346599790	346599858	255,50,50	1	68,	0,
1	4725146	4725984	LOC117872539_rna-XM_034761115.1.828	1000	-	4725146	4725984	255,50,50	1	838,	0,		1	346741149	346741216	LOC117873738_rna-XM_034763467.1.2501	1000	-	346741149	346741216	255,50,50	1	67,	0,
1	2833113	2834035	LOC117872539_rna-XM_034761115.1.2890	1000	+	2833113	2834035	255,50,50	1	922,	0,		1	211671034	211674093	LOC117867169_rna-XM_034751991.1.5196	1000	-	211671034	211674093	255,50,50	7	120,86,106,80,123,119,24,	0,831,1129,1652,2034,2505,3035,
1	3219044	3219985	LOC117872539_rna-XM_034761115.1.785	1000	+	3219044	3219985	255,50,50	1	941,	0,		1	340198472	340198523	CLTRN_rna-XM_034756375.1.134681	1000	+	340198472	340198523	255,50,50	1	51,	0,
1	3680090	3680966	LOC117872539_rna-XM_034761115.1.1881	1000	+	3680090	3680966	255,50,50	1	876,	0,		1	208974487	208983457	LOC117870953_rna-XM_034758463.1.1	1000	+	208974487	208983457	255,50,50	5	97,111,60,131,115,	0,7661,8011,8428,8855,
1	4345055	4346010	LOC117872539_rna-XM_034761115.1.121276	1000	+	4345055	4346010	255,50,50	1	955,	0,		1	5975965	5976937	LOC117872300_rna-XM_034760619.1.57859	1000	-	5975965	5976937	255,50,50	1	972,	0,
1	4437458	4438213	LOC117872280_rna-XM_034760573.1.1	1000	+	4437458	4438213	255,50,50	1	755,	0,		1	210171913	210172003	LOC117873469_rna-XM_034762934.1.6768	1000	+	210171913	210172003	255,50,50	1	90,	0,
1	4952787	4953726	LOC117872280_rna-XM_034760573.1.108	1000	-	4952787	4953726	0,0,200	1	939,	0,		1	209994190	209995031	LOC117873469_rna-XM_034762934.1.381	1000	+	209994190	209995031	255,50,50	2	91,93,	0,748,
1	4919659	4920595	LOC117872280_rna-XM_034760573.1.150	1000	+	4919659	4920595	0,0,200	1	936,	0,		1	210138648	210138778	LOC117873469_rna-XM_034762934.1.3884	1000	+	210138648	210138778	255,50,50	1	130,	0,
1	4928205	4929141	LOC117872280_rna-XM_034760573.1.1078	1000	-	4928205	4929141	0,0,200	1	936,	0,		1	209824016	209827114	LOC117873469_rna-XM_034762934.1.196001	1000	-	209824016	209827114	255,50,50	2	100,94,	0,3004,
1	4941710	4942636	LOC117872280_rna-XM_034760573.1.1762	1000	+	4941710	4942636	255,50,50	1	926,	0,		1	210316263	210322244	LOC117873469_rna-XM_034762934.1.1240174	1000	+	210316263	210322244	255,50,50	3	94,90,90,	0,3290,5891,
1	4818650	4819585	LOC117872280_rna-XM_034760573.1.2552	1000	+	4818650	4819585	255,50,50	1	935,	0,		1	2770159	2770348	LOC117887861_rna-XM_034790614.1.51	1000	-	2770159	2770348	255,50,50	1	189,	0,
1	4862749	4863681	LOC117872280_rna-XM_034760573.1.5360	1000	+	4862749	4863681	255,50,50	1	932,	0,		1	1167625	1167974	LOC117887861_rna-XM_034790614.1.413	1000	-	1167625	1167974	255,50,50	1	349,	0,
1	3476159	3477091	LOC117872280_rna-XM_034760573.1.112429	1000	+	3476159	3477091	255,50,50	1	932,	0,		1	5975965	5976937	LOC117872415_rna-XM_034760846.1.12998	1000	-	5975965	5976937	255,50,50	1	972,	0,
1	5014443	5015380	LOC117872280_rna-XM_034760573.1.136180	1000	-	5014443	5015380	255160120	1	937,	0,		1	8530434	8535901	LOC117871352_rna-XM_034759247.1.1376	1000	+	8530434	8535901	255,50,50	3	63,33,87,	0,4139,5380,
1	117078428	117100352	LOC117870722_rna-XM_034758017.1.1	1000	-	117078428	117100352	255,50,50	9	386,159,144,137,94,66,163,187,61,	0,2770,5044,5848,9079,13023,18012,20395,21863,		1	8586742	8589623	LOC117871352_rna-XM_034759247.1.11561	1000	-	8586742	8589623	255,50,50	2	487,39,	0,2842,
1	4530804	4531743	LOC117872130_rna-XM_034760272.1.155	1000	-	4530804	4531743	255,50,50	1	939,	0,		1	222883030	222907691	LOC117884127_rna-XM_034784281.1.1	1000	-	222883030	222907691	255,50,50	11	94,74,160,166,82,39,60,120,173,171,28,	0,1451,1782,7885,10871,11904,13028,20154,21701,22887,24633,
1	4862749	4863681	LOC117872130_rna-XM_034760272.1.1126	1000	+	4862749	4863681	255,50,50	1	932,	0,		1	316819	316868	SNCB_rna-XM_034780431.1.1890451	1000	+	316819	316868	255,50,50	1	49,	0,
1	4972148	4973290	LOC117872130_rna-XM_034760272.1.2634	1000	+	4972148	4973290	255,50,50	1	1142,	0,		1	182739254	182739281	LOC117888445_rna-XM_034791853.1.850291	1000	-	182739254	182739281	255,50,50	1	27,	0,
1	4603031	4603984	LOC117872130_rna-XM_034760272.1.3181	1000	+	4603031	4603984	255,50,50	1	953,	0,		1	5902337	5904009	LOC117872273_rna-XM_034760560.1.4713	1000	+	5902337	5904009	255,50,50	1	1672,	0,
1	4460423	4461357	LOC117872130_rna-XM_034760272.1.4578	1000	-	4460423	4461357	255,50,50	1	934,	0,		1	5975965	5976937	LOC117872273_rna-XM_034760560.1.9029	1000	-	5975965	5976937	255,50,50	1	972,	0,
1	5208000	5208938	LOC117872130_rna-XM_034760272.1.21828	1000	+	5208000	5208938	255,50,50	1	938,	0,		1	8506404	8506467	LOC117871352_rna-XM_034759250.1.1376	1000	+	8506404	8506467	255,50,50	1	63,	0,
1	4818650	4819585	LOC117872130_rna-XM_034760272.1.81681	1000	+	4818650	4819585	255,50,50	1	935,	0,		1	8586742	8589623	LOC117871352_rna-XM_034759250.1.11561	1000	-	8586742	8589623	255,50,50	2	487,39,	0,2842,
1	185305391	185310485	LOC117876924_rna-XM_034769547.1.1	1000	-	185305391	185310485	255,50,50	3	53,319,70,	0,2459,5024,		1	288192883	288192884	FREM1_rna-XM_034773546.1.281497	1000	-	288192883	288192884	255,50,50	1	1,	0,
1	4437492	4438213	LOC117872055_rna-XM_034760059.1.108	1000	+	4437492	4438213	255,50,50	1	721,	0,		1	166364623	166364626	RNPEP_rna-XM_034767608.1.185280	1000	-	166364623	166364626	255,50,50	1	3,	0,
1	4862749	4863681	LOC117872055_rna-XM_034760059.1.354	1000	+	4862749	4863681	255,50,50	1	932,	0,		1	106799490	106799493	RNPEP_rna-XM_034767608.1.203748	1000	-	106799490	106799493	255,50,50	1	3,	0,
1	5208000	5208938	LOC117872055_rna-XM_034760059.1.804	1000	+	5208000	5208938	255,50,50	1	938,	0,		1	298117475	298117478	RNPEP_rna-XM_034767608.1.227208	1000	+	298117475	298117478	255,50,50	1	3,	0,
1	4818650	4819585	LOC117872055_rna-XM_034760059.1.5334	1000	+	4818650	4819585	255,50,50	1	935,	0,		1	232933887	232958992	LOC117871293_rna-XM_034759168.1.1	1000	+	232933887	232958992	255,50,50	6	285,113,75,122,168,56,	0,4862,16684,21501,21787,25049,
1	4941710	4942636	LOC117872055_rna-XM_034760059.1.8418	1000	+	4941710	4942636	255,50,50	1	926,	0,		1	1934258	1935206	LOC117873224_rna-XM_034762365.1.17340	1000	+	1934258	1935206	0,0,200	1	948,	0,
1	214501563	214501681	LOC117885121_rna-XM_034786296.1.936	1000	+	214501563	214501681	255,50,50	1	118,	0,		1	2897964	2898911	LOC117873224_rna-XM_034762365.1.100435	1000	+	2897964	2898911	0,0,200	1	947,	0,
1	214721492	214722926	LOC117885121_rna-XM_034786296.1.2529	1000	+	214721492	214722926	255,50,50	3	152,104,64,	0,749,1370,		1	2979436	2980390	LOC117873224_rna-XM_034762365.1.1401697	1000	+	2979436	2980390	0,0,200	1	954,	0,
1	215101032	215105771	LOC117885121_rna-XM_034786296.1.119686	1000	+	215101032	215105771	255,50,50	3	152,106,157,	0,3714,4582,		1	195098069	195098117	TEP1_rna-XM_034786874.1.570918	1000	+	195098069	195098117	255,50,50	1	48,	0,
1	214910679	214911524	LOC117885121_rna-XM_034786296.1.166618	1000	-	214910679	214911524	255,50,50	2	104,152,	0,693,		1	79237351	79238106	LOC117880398_rna-XM_034776584.1.4946	1000	-	79237351	79238106	255,50,50	1	755,	0,
1	215003181	215003287	LOC117885121_rna-XM_034786296.1.722825	1000	+	215003181	215003287	255,50,50	1	106,	0,		1	25271075	25272785	LOC117882196_rna-XM_034780247.1.48103	1000	-	25271075	25272785	255,50,50	4	399,113,45,179,	0,575,1346,1531,
1	338717220	338741574	SEPHS1_rna-XM_034765079.1.1	1000	+	338717220	338741574	255,50,50	9	75,258,103,106,153,91,100,213,215,	0,2539,5530,11979,13102,14152,17121,19654,24139,		1	82965413	82966127	LOC117882196_rna-XM_034780247.1.392929	1000	-	82965413	82966127	255,50,50	2	416,117,	0,597,
1	307421897	307421956	LOC117880275_rna-XM_034776291.1.2631	1000	+	307421897	307421956	255,50,50	1	59,	0,		1	3987549	3988456	LOC117872517_rna-XM_034761024.1.348	1000	-	3987549	3988456	255,50,50	1	907,	0,
1	321408292	321408574	LOC117880275_rna-XM_034776291.1.3718	1000	+	321408292	321408574	255,50,50	1	282,	0,		1	5547435	5548354	LOC117872517_rna-XM_034761024.1.11760	1000	-	5547435	5548354	255,50,50	1	919,	0,
1	216480568	216579588	LOC117880275_rna-XM_034776291.1.5714	1000	-	216480568	216579588	255,50,50	2	355,302,	0,98718,		1	155409802	155423691	LOC117877484_rna-XM_034770642.1.1	1000	-	155409802	155423691	255,50,50	4	140,255,6827,22,	0,1321,2140,13867,
1	216223296	216223634	LOC117880275_rna-XM_034776291.1.5891	1000	+	216223296	216223634	255,50,50	1	338,	0,		1	130778263	130778310	TCF7_rna-XM_034780416.1.223433	1000	+	130778263	130778310	255,50,50	1	47,	0,
1	216024994	216025332	LOC117880275_rna-XM_034776291.1.8745	1000	-	216024994	216025332	255,50,50	1	338,	0,		1	5956220	5957157	LOC117872042_rna-XM_034760016.1.7116	1000	-	5956220	5957157	255,50,50	1	937,	0,
1	121039894	121040191	LOC117880275_rna-XM_034776291.1.131108	1000	+	121039894	121040191	255,50,50	1	297,	0,		1	6179652	6180240	LOC117872042_rna-XM_034760016.1.29250	1000	-	6179652	6180240	255,50,50	1	588,	0,
1	315112731	315112758	LOC117880275_rna-XM_034776291.1.191328	1000	+	315112731	315112758	255,50,50	1	27,	0,		1	5623327	5623758	LOC117871375_rna-XM_034759302.1.1	1000	+	5623327	5623758	255,50,50	1	431,	0,
1	250037461	250038090	LOC117880275_rna-XM_034776291.1.348625	1000	-	250037461	250038090	255,50,50	2	286,279,	0,350,		1	7106826	7107324	LOC117872088_rna-XM_034760152.1.641	1000	-	7106826	7107324	255,50,50	1	498,	0,
1	35599797	35600356	LOC117880275_rna-XM_034776291.1.386393	1000	+	35599797	35600356	255,50,50	2	182,260,	0,299,		1	5956220	5957157	LOC117872088_rna-XM_034760152.1.6281	1000	-	5956220	5957157	255,50,50	1	937,	0,
1	216898351	216898436	A2M_rna-XM_034785824.1.118944	1000	+	216898351	216898436	255,50,50	1	85,	0,		1	6611702	6612638	LOC117872088_rna-XM_034760152.1.6419	1000	+	6611702	6612638	0,0,200	1	936,	0,
1	212378755	212379533	LOC117873833_rna-XM_034763702.1.78726	1000	-	212378755	212379533	255,50,50	3	40,31,315,	0,117,463,		1	344726202	344726359	SPRR1A_rna-XM_034792069.1.414560	1000	-	344726202	344726359	255,50,50	1	157,	0,
1	212514122	212514153	LOC117873833_rna-XM_034763702.1.161769	1000	+	212514122	212514153	255,50,50	1	31,	0,		1	529378	529450	UBA1_rna-XM_034792761.1.660027	1000	-	529378	529450	255,50,50	1	72,	0,
1	4548040	4548979	LOC117872431_rna-XM_034760873.1.1107	1000	-	4548040	4548979	0,0,200	1	939,	0,		1	5547435	5548354	LOC117873364_rna-XM_034762655.1.1644	1000	-	5547435	5548354	255,50,50	1	919,	0,
1	4530804	4531743	LOC117872431_rna-XM_034760873.1.2055	1000	-	4530804	4531743	255,50,50	1	939,	0,		1	3987549	3988456	LOC117873364_rna-XM_034762655.1.13559	1000	-	3987549	3988456	255,50,50	1	907,	0,
1	4608455	4609390	LOC117872431_rna-XM_034760873.1.107651	1000	+	4608455	4609390	255160120	1	935,	0,		1	5975965	5976937	LOC117872170_rna-XM_034760365.1.54654	1000	-	5975965	5976937	255,50,50	1	972,	0,
1	4818650	4819585	LOC117872431_rna-XM_034760873.1.135047	1000	+	4818650	4819585	255,50,50	1	935,	0,		1	214657201	214712796	A2M_rna-XM_034785854.1.1	1000	-	214657201	214712796	255,50,50	14	26,42,103,162,110,115,124,85,169,21,53,157,184,89,	0,1447,2407,33681,34311,34601,35686,36845,39194,42626,48197,48549,49763,55506,
1	217241609	217265652	A2ML1_rna-XM_034785994.1.60964	1000	+	217241609	217265652	255,50,50	20	169,163,53,21,154,85,121,118,110,80,157,75,168,215,216,116,91,69,103,41,	0,1439,2519,2868,4043,4777,5436,7781,8798,14183,15147,16982,17275,17691,18203,18863,19752,20165,22939,24002,		1	214424587	214442640	A2M_rna-XM_034785854.1.260	1000	+	214424587	214442640	255,50,50	11	89,184,157,53,21,169,85,124,115,110,162,	0,4010,5810,6270,11446,12632,14799,15918,17011,17306,17891,
1	2000724	2001474	LOC117873224_rna-XM_034762365.1.1251	1000	+	2000724	2001474	0,0,200	1	750,	0,		1	214470341	214482524	A2M_rna-XM_034785854.1.3385	1000	+	214470341	214482524	255,50,50	6	219,128,91,103,42,26,	0,542,5819,9673,10694,12157,
1	1571657	1572484	LOC117873224_rna-XM_034762365.1.1390	1000	-	1571657	1572484	255,50,50	1	827,	0,		1	214669177	214688837	A2M_rna-XM_034785854.1.1346	1000	-	214669177	214688837	130130130	15	166,75,157,85,177,84,52,122,127,229,121,88,171,150,143,	0,1018,1419,2804,5291,5957,6641,11771,12567,13852,14762,16413,17462,18823,19517,
1	1626916	1627743	LOC117873224_rna-XM_034762365.1.96831	1000	+	1626916	1627743	255,50,50	1	827,	0,		1	214444682	214452454	A2M_rna-XM_034785854.1.1478	1000	+	214444682	214452454	255160120	8	143,150,171,88,94,229,127,122,	0,722,1364,2509,4690,5469,6849,7650,
1	6111003	6111950	LOC117873224_rna-XM_034762365.1.246539	1000	-	6111003	6111950	255,50,50	1	947,	0,		1	214460427	214460512	A2M_rna-XM_034785854.1.15172	1000	+	214460427	214460512	255,50,50	1	85,	0,
1	1195997	1196891	LOC117873224_rna-XM_034762365.1.262826	1000	+	1195997	1196891	255,50,50	1	894,	0,		1	249375921	249393098	LOC117881375_rna-XM_034778552.1.1	1000	-	249375921	249393098	255,50,50	4	18,161,75,341,	0,9424,12856,16836,
1	9447385	9450868	LOC117869931_rna-XM_034757028.1.807	1000	+	9447385	9450868	255,50,50	5	114,155,112,100,364,	0,708,1264,2019,3119,		1	5956220	5956801	LOC117883512_rna-XM_034782849.1.1313	1000	-	5956220	5956801	255,50,50	1	581,	0,
1	137551776	137598446	TXLNG_rna-XM_034756212.1.1	1000	+	137551776	137598446	255,50,50	9	141,310,92,170,194,120,76,93,318,	0,9517,10640,34841,36036,39125,42883,44592,46352,		1	5975965	5976544	LOC117883512_rna-XM_034782849.1.2584	1000	-	5975965	5976544	255,50,50	1	579,	0,
1	97640155	97641143	LOC117871439_rna-XM_034759337.1.1	1000	-	97640155	97641143	255,50,50	1	988,	0,		1	2768744	2769436	LOC117871951_rna-XM_034759845.1.29214	1000	-	2768744	2769436	255,50,50	1	692,	0,
1	209745716	209745934	LOC117880586_rna-XM_034776870.1.431566	1000	-	209745716	209745934	130130130	1	218,	0,		1	2788530	2789478	LOC117873370_rna-XM_034762685.1.1646	1000	+	2788530	2789478	255160120	1	948,	0,
1	4818650	4819585	LOC117872469_rna-XM_034760947.1.680	1000	+	4818650	4819585	255,50,50	1	935,	0,		1	5975965	5976937	LOC117872349_rna-XM_034760710.1.2839	1000	-	5975965	5976937	255,50,50	1	972,	0,
1	4624811	4625776	LOC117872469_rna-XM_034760947.1.5272	1000	+	4624811	4625776	255,50,50	1	965,	0,		1	7106816	7107324	LOC117872349_rna-XM_034760710.1.8426	1000	-	7106816	7107324	255,50,50	1	508,	0,
1	4530804	4531743	LOC117872469_rna-XM_034760947.1.20416	1000	-	4530804	4531743	255,50,50	1	939,	0,		1	5975965	5976937	LOC117872403_rna-XM_034760827.1.882	1000	-	5975965	5976937	255,50,50	1	972,	0,
1	4460423	4461357	LOC117872469_rna-XM_034760947.1.83459	1000	-	4460423	4461357	255,50,50	1	934,	0,		1	7106826	7107324	LOC117872403_rna-XM_034760827.1.43624	1000	-	7106826	7107324	255,50,50	1	498,	0,
1	4862749	4863681	LOC117872469_rna-XM_034760947.1.114667	1000	+	4862749	4863681	255,50,50	1	932,	0,		1	5975965	5976937	LOC117872229_rna-XM_034760490.1.36365	1000	-	5975965	5976937	255,50,50	1	972,	0,
1	260395618	260395674	LOC117885783_rna-XM_034787215.1.489893	1000	-	260395618	260395674	255,50,50	1	56,	0,		1	55190802	55225866	ATP7B_rna-XM_034758543.1.1	1000	+	55190802	55225866	255,50,50	17	270,164,162,77,169,234,92,128,155,135,195,183,199,204,118,103,265,	0,1034,2080,8486,11410,12817,13384,13617,16257,16615,19172,20387,23868,29981,30284,32334,34799,
1	264783574	264790031	LOC117882379_rna-XM_034780976.1.2892	1000	+	264783574	264790031	255,50,50	2	405,381,	0,6076,		1	35670182	35671811	KBTBD3_rna-XM_034758857.1.1	1000	-	35670182	35671811	255,50,50	1	1629,	0,
1	264930052	264930438	LOC117882379_rna-XM_034780976.1.168934	1000	+	264930052	264930438	255,50,50	1	386,	0,		1	5956220	5957157	LOC117872399_rna-XM_034760812.1.3597	1000	-	5956220	5957157	255,50,50	1	937,	0,
1	264801226	264801389	LOC117882379_rna-XM_034780976.1.1049796	1000	+	264801226	264801389	255,50,50	1	163,	0,		1	7107015	7107324	LOC117872399_rna-XM_034760812.1.36806	1000	-	7107015	7107324	255,50,50	1	309,	0,
1	264846066	264846187	LOC117882379_rna-XM_034780976.1.1054238	1000	-	264846066	264846187	255,50,50	1	121,	0,		1	5975965	5976937	LOC117872399_rna-XM_034760812.1.58748	1000	-	5975965	5976937	255,50,50	1	972,	0,
1	1457294	1458238	LOC117872631_rna-XM_034761292.1.128	1000	+	1457294	1458238	255,50,50	1	944,	0,		1	6525552	6526508	LOC117883877_rna-XM_034783750.1.1	1000	+	6525552	6526508	255,50,50	2	12,267,	0,689,
1	1326245	1327120	LOC117872631_rna-XM_034761292.1.9120	1000	-	1326245	1327120	255,50,50	1	875,	0,		1	5863455	5863467	LOC117883877_rna-XM_034783750.1.85	1000	+	5863455	5863467	255,50,50	1	12,	0,
1	1247384	1248331	LOC117872631_rna-XM_034761292.1.107959	1000	+	1247384	1248331	255,50,50	1	947,	0,		1	6006179	6006191	LOC117883877_rna-XM_034783750.1.153	1000	+	6006179	6006191	255,50,50	1	12,	0,
1	81937793	81939717	POU4F1_rna-XM_034759369.1.1	1000	-	81937793	81939717	255,50,50	2	1019,122,	0,1802,		1	7085977	7085995	LOC117883877_rna-XM_034783750.1.230	1000	+	7085977	7085995	255,50,50	1	18,	0,
1	882877	883825	LOC117872011_rna-XM_034759952.1.197	1000	-	882877	883825	0,0,200	1	948,	0,		1	7137927	7137945	LOC117883877_rna-XM_034783750.1.527	1000	+	7137927	7137945	255,50,50	1	18,	0,
1	264648921	264668944	LOC117879336_rna-XM_034774456.1.1	1000	-	264648921	264668944	255,50,50	11	608,57,158,286,36,155,285,48,45,106,61,	0,1236,6589,7456,11442,12780,14722,15729,17350,19434,19962,		1	6126093	6128731	LOC117883877_rna-XM_034783750.1.573	1000	-	6126093	6128731	255,50,50	2	296,12,	0,2626,
1	225706900	225736794	LOC117884127_rna-XM_034784273.1.1	1000	-	225706900	225736794	255,50,50	14	94,74,160,166,97,37,60,120,76,173,171,91,78,24,	0,1449,1780,7934,10485,11525,12660,19865,20757,25013,26198,26877,27280,29870,		1	7166770	7166788	LOC117883877_rna-XM_034783750.1.1482	1000	+	7166770	7166788	255,50,50	1	18,	0,
1	8671549	8671655	LOC117889108_rna-XM_034792988.1.1170	1000	-	8671549	8671655	255,50,50	1	106,	0,		1	7003364	7003379	LOC117883877_rna-XM_034783750.1.1762	1000	+	7003364	7003379	255,50,50	1	15,	0,
1	135437710	135469770	GEMIN8_rna-XM_034756738.1.1	1000	-	135437710	135469770	255,50,50	5	257,160,200,146,3,	0,18236,28634,28933,32057,		1	6742754	6742772	LOC117883877_rna-XM_034783750.1.4074	1000	+	6742754	6742772	255,50,50	1	18,	0,
1	4299289	4300217	LOC117871373_rna-XM_034759300.1.1	1000	-	4299289	4300217	255,50,50	1	928,	0,		1	6490059	6490071	LOC117883877_rna-XM_034783750.1.533	1000	-	6490059	6490071	255,50,50	1	12,	0,
1	5289871	5290801	LOC117872042_rna-XM_034760016.1.1	1000	-	5289871	5290801	255,50,50	1	930,	0,		1	7246232	7246244	LOC117883877_rna-XM_034783750.1.640	1000	-	7246232	7246244	255,50,50	1	12,	0,
1	5145864	5146800	LOC117872042_rna-XM_034760016.1.1127	1000	-	5145864	5146800	0,0,200	1	936,	0,		1	5822007	5822019	LOC117883877_rna-XM_034783750.1.528962	1000	+	5822007	5822019	255,50,50	1	12,	0,
1	5045067	5045998	LOC117872042_rna-XM_034760016.1.1156	1000	-	5045067	5045998	255160120	1	931,	0,		1	6967294	6967309	LOC117883877_rna-XM_034783750.1.229	1000	+	6967294	6967309	255,50,50	1	15,	0,
1	4624811	4625776	LOC117872042_rna-XM_034760016.1.5730	1000	+	4624811	4625776	255,50,50	1	965,	0,		1	6954898	6954913	LOC117883877_rna-XM_034783750.1.591	1000	+	6954898	6954913	255,50,50	1	15,	0,
1	5272052	5272988	LOC117872042_rna-XM_034760016.1.1311	1000	-	5272052	5272988	0,0,200	1	936,	0,		1	6117477	6117495	LOC117883877_rna-XM_034783750.1.248	1000	+	6117477	6117495	255,50,50	1	18,	0,
1	5208000	5208938	LOC117872042_rna-XM_034760016.1.9647	1000	+	5208000	5208938	255,50,50	1	938,	0,		1	6852418	6852430	LOC117883877_rna-XM_034783750.1.481	1000	+	6852418	6852430	255,50,50	1	12,	0,
1	4406940	4407876	LOC117872042_rna-XM_034760016.1.125626	1000	-	4406940	4407876	0,0,200	1	936,	0,		1	7275670	7275682	LOC117883877_rna-XM_034783750.1.767	1000	-	7275670	7275682	255,50,50	1	12,	0,
1	4514398	4515334	LOC117872042_rna-XM_034760016.1.137283	1000	-	4514398	4515334	0,0,200	1	936,	0,		1	6987197	6987212	LOC117883877_rna-XM_034783750.1.1897	1000	+	6987197	6987212	255,50,50	1	15,	0,
1	3497697	3498641	LOC117872042_rna-XM_034760016.1.145320	1000	+	3497697	3498641	0,0,200	1	944,	0,		1	7227116	7227134	LOC117883877_rna-XM_034783750.1.14912	1000	+	7227116	7227134	255,50,50	1	18,	0,
1	871386	872089	LOC117873357_rna-XM_034762632.1.1	1000	+	871386	872089	255,50,50	1	703,	0,		1	5944388	5944400	LOC117883877_rna-XM_034783750.1.29888	1000	+	5944388	5944400	255,50,50	1	12,	0,
1	47011836	47011884	LOC117881424_rna-XM_034778715.1.1	1000	+	47011836	47011884	255,50,50	1	48,	0,		1	7023014	7023027	LOC117883877_rna-XM_034783750.1.1033492	1000	+	7023014	7023027	130130130	1	13,	0,
1	240322000	240334819	LOC117882897_rna-XM_034781769.1.1	1000	-	240322000	240334819	255,50,50	10	40,83,84,65,107,123,78,117,160,66,	0,1166,2525,3341,4223,6146,6987,7831,8680,12753,		1	7043305	7043318	LOC117883877_rna-XM_034783750.1.1080177	1000	+	7043305	7043318	130130130	1	13,	0,
1	3622717	3623218	LOC117872546_rna-XM_034761143.1.1	1000	-	3622717	3623218	255,50,50	1	501,	0,		1	5913057	5913065	LOC117883877_rna-XM_034783750.1.1146590	1000	+	5913057	5913065	130130130	1	8,	0,
1	1061125	1062073	LOC117872546_rna-XM_034761143.1.103	1000	+	1061125	1062073	0,0,200	1	948,	0,		1	5830637	5830640	LOC117883877_rna-XM_034783750.1.1345347	1000	+	5830637	5830640	255,50,50	1	3,	0,
1	1326245	1327120	LOC117872546_rna-XM_034761143.1.9425	1000	-	1326245	1327120	255,50,50	1	875,	0,		1	7364957	7364960	LOC117883877_rna-XM_034783750.1.1569325	1000	+	7364957	7364960	255,50,50	1	3,	0,
1	2409040	2409988	LOC117872546_rna-XM_034761143.1.11137	1000	-	2409040	2409988	0,0,200	1	948,	0,		1	7333650	7333659	LOC117883877_rna-XM_034783750.1.1570024	1000	+	7333650	7333659	130130130	1	9,	0,
1	215774366	215778186	LOC117879741_rna-XM_034774995.1.1214	1000	+	215774366	215778186	255,50,50	6	277,80,80,106,96,228,	0,646,1506,2010,2325,3592,		1	63099193	63099733	LOC117881489_rna-XM_034778831.1.1222331	1000	-	63099193	63099733	255,50,50	1	540,	0,
1	4941710	4942636	LOC117872377_rna-XM_034760759.1.125	1000	+	4941710	4942636	255,50,50	1	926,	0,		1	219565893	219602488	LOC117872054_rna-XM_034760096.1.1	1000	-	219565893	219602488	255,50,50	4	266,114,141,135,	0,34760,35484,36460,
1	4603031	4603964	LOC117872377_rna-XM_034760759.1.150	1000	+	4603031	4603964	255,50,50	1	933,	0,		1	3987549	3988500	LOC117872481_rna-XM_034760973.1.6328	1000	-	3987549	3988500	255,50,50	1	951,	0,
1	4530804	4531743	LOC117872377_rna-XM_034760759.1.498	1000	-	4530804	4531743	255,50,50	1	939,	0,		1	215263501	215287270	LOC117872775_rna-XM_034761572.1.2125	1000	-	215263501	215287270	255,50,50	10	254,401,204,87,13,110,122,401,28,22,	0,1275,1802,3918,15274,16953,19976,21133,21829,23747,
1	4460423	4461357	LOC117872377_rna-XM_034760759.1.708	1000	-	4460423	4461357	255,50,50	1	934,	0,		1	215239325	215267441	LOC117872775_rna-XM_034761572.1.4280	1000	-	215239325	215267441	255,50,50	9	252,401,201,87,110,122,401,28,22,	0,3698,4227,6300,22508,24308,25451,26154,28094,
1	4781750	4782686	LOC117872377_rna-XM_034760759.1.1259	1000	+	4781750	4782686	0,0,200	1	936,	0,		1	215222934	215245647	LOC117872775_rna-XM_034761572.1.6072	1000	-	215222934	215245647	255,50,50	9	201,401,144,108,110,122,401,28,22,	0,1051,1562,3044,14297,16521,20089,20791,22691,
1	4624811	4625776	LOC117872377_rna-XM_034760759.1.1420	1000	+	4624811	4625776	255,50,50	1	965,	0,		1	203788080	203788894	LOC117869196_rna-XM_034755861.1.44319	1000	+	203788080	203788894	255,50,50	4	454,117,90,128,	0,473,593,686,
1	4818650	4819585	LOC117872377_rna-XM_034760759.1.2169	1000	+	4818650	4819585	255,50,50	1	935,	0,		1	50269685	50270517	LOC117869196_rna-XM_034755861.1.45488	1000	+	50269685	50270517	255,50,50	4	437,117,90,158,	0,461,581,674,
1	3476159	3477091	LOC117872377_rna-XM_034760759.1.69391	1000	+	3476159	3477091	255,50,50	1	932,	0,		1	101013465	101014194	LOC117869196_rna-XM_034755861.1.61312	1000	-	101013465	101014194	255,50,50	4	126,90,111,363,	0,129,222,366,
1	215774366	215778186	LOC117879741_rna-XM_034774990.1.1214	1000	+	215774366	215778186	255,50,50	7	277,80,80,106,96,105,228,	0,646,1506,2010,2325,3109,3592,		1	5903260	5904009	LOC117872149_rna-XM_034760326.1.3330	1000	+	5903260	5904009	255,50,50	1	749,	0,
1	350313515	350314817	LOC117871288_rna-XM_034759119.1.1857	1000	-	350313515	350314817	255,50,50	1	1302,	0,		1	6179648	6180240	LOC117872149_rna-XM_034760326.1.126859	1000	-	6179648	6180240	255,50,50	1	592,	0,
1	48062704	48062745	LOC117869551_rna-XM_034756489.1.271781	1000	-	48062704	48062745	255,50,50	1	41,	0,		1	7106826	7107324	LOC117872149_rna-XM_034760326.1.160454	1000	-	7106826	7107324	255,50,50	1	498,	0,
1	139596269	139596307	LOC117869551_rna-XM_034756489.1.651708	1000	-	139596269	139596307	255,50,50	1	38,	0,		1	281062536	281062550	LOC117878393_rna-XM_034772557.1.208462	1000	-	281062536	281062550	255,50,50	1	14,	0,
1	4862749	4863681	LOC117872083_rna-XM_034760137.1.376	1000	+	4862749	4863681	255,50,50	1	932,	0,		1	14403833	14403847	LOC117878393_rna-XM_034772557.1.257510	1000	-	14403833	14403847	255,50,50	1	14,	0,
1	5208000	5208938	LOC117872083_rna-XM_034760137.1.1975	1000	+	5208000	5208938	255,50,50	1	938,	0,		1	323443628	323443642	LOC117878393_rna-XM_034772557.1.283733	1000	-	323443628	323443642	255,50,50	1	14,	0,
1	4460423	4461357	LOC117872083_rna-XM_034760137.1.2906	1000	-	4460423	4461357	255,50,50	1	934,	0,		1	318221574	318221591	LOC117878393_rna-XM_034772557.1.306502	1000	-	318221574	318221591	255,50,50	1	17,	0,
1	4624811	4625776	LOC117872083_rna-XM_034760137.1.3377	1000	+	4624811	4625776	255,50,50	1	965,	0,		1	6136081	6136098	LOC117872322_rna-XM_034760672.1.160	1000	+	6136081	6136098	255,50,50	1	17,	0,
1	4818650	4819585	LOC117872083_rna-XM_034760137.1.1506	1000	+	4818650	4819585	255,50,50	1	935,	0,		1	7325033	7325059	LOC117872322_rna-XM_034760672.1.350	1000	+	7325033	7325059	255,50,50	1	26,	0,
1	1601910	1602664	LOC117873026_rna-XM_034762004.1.1	1000	-	1601910	1602664	255,50,50	1	754,	0,		1	6192947	6193406	LOC117872322_rna-XM_034760672.1.341	1000	-	6192947	6193406	255,50,50	1	459,	0,
1	882877	883825	LOC117873026_rna-XM_034762004.1.130	1000	-	882877	883825	0,0,200	1	948,	0,		1	6179622	6180240	LOC117872322_rna-XM_034760672.1.1894	1000	-	6179622	6180240	255,50,50	1	618,	0,
1	1317808	1318720	LOC117873026_rna-XM_034762004.1.197	1000	+	1317808	1318720	255160120	1	912,	0,		1	5825435	5825452	LOC117872322_rna-XM_034760672.1.301	1000	-	5825435	5825452	255,50,50	1	17,	0,
1	871386	872089	LOC117873026_rna-XM_034762004.1.271432	1000	+	871386	872089	255,50,50	1	703,	0,		1	6386870	6386908	LOC117872322_rna-XM_034760672.1.5230	1000	-	6386870	6386908	255,50,50	1	38,	0,
1	1578486	1579390	LOC117873026_rna-XM_034762004.1.2124	1000	+	1578486	1579390	255,50,50	1	904,	0,		1	6792679	6792711	LOC117872322_rna-XM_034760672.1.6765	1000	-	6792679	6792711	255,50,50	1	32,	0,
1	164633989	164672471	LOC117867212_rna-XM_034752052.1.1	1000	-	164633989	164672471	255,50,50	18	282,115,142,134,150,204,154,252,199,149,83,88,126,60,112,175,96,145,	0,973,2285,4398,15323,16472,19102,19614,20366,23100,24008,25508,28514,29773,30544,32965,35320,38337,		1	7080862	7080885	LOC117872322_rna-XM_034760672.1.26360	1000	-	7080862	7080885	255,50,50	1	23,	0,
1	2888334	2889261	LOC117873369_rna-XM_034762669.1.887	1000	+	2888334	2889261	255,50,50	1	927,	0,		1	5975997	5976907	LOC117872322_rna-XM_034760672.1.105945	1000	-	5975997	5976907	255,50,50	1	910,	0,
1	4165807	4166522	LOC117873369_rna-XM_034762669.1.1036	1000	+	4165807	4166522	255,50,50	1	715,	0,		1	2459524	2460208	LOC117887961_rna-XM_034790890.1.8121	1000	-	2459524	2460208	255,50,50	2	54,542,	0,142,
1	3876097	3877042	LOC117873369_rna-XM_034762669.1.409	1000	-	3876097	3877042	255,50,50	1	945,	0,		1	343283369	343284129	LOC117871956_rna-XM_034759848.1.1384895	1000	-	343283369	343284129	255,50,50	1	760,	0,
1	4224329	4225236	LOC117873369_rna-XM_034762669.1.2155	1000	-	4224329	4225236	255,50,50	1	907,	0,		1	134418523	134498018	PIR_rna-XM_034756488.1.1	1000	-	134418523	134498018	255,50,50	9	116,24,73,83,45,78,204,83,33,	0,782,1755,12196,17592,29621,60396,61095,79462,
1	4020392	4021257	LOC117873369_rna-XM_034762669.1.1725	1000	-	4020392	4021257	255,50,50	1	865,	0,		1	8586742	8587200	LOC117871352_rna-XM_034759249.1.11561	1000	-	8586742	8587200	255,50,50	1	458,	0,
1	265025715	265033860	LOC117879144_rna-XM_034774128.1.1	1000	-	265025715	265033860	255,50,50	7	742,27,20,119,280,348,73,	0,1937,3659,4099,4617,5268,8072,		1	7106826	7107324	LOC117872383_rna-XM_034760773.1.449	1000	-	7106826	7107324	255,50,50	1	498,	0,
1	213415788	213416629	LOC117874680_id-LOC117874680.289331	1000	-	213415788	213416629	255,50,50	2	299,46,	0,795,		1	5902337	5904009	LOC117872383_rna-XM_034760773.1.566	1000	+	5902337	5904009	255,50,50	1	1672,	0,
1	264787817	264788120	LOC117879330_rna-XM_034774442.1.2892	1000	-	264787817	264788120	255,50,50	1	303,	0,		1	211668897	211670666	LOC117876305_rna-XM_034768331.1.18944	1000	-	211668897	211670666	255,50,50	4	60,153,94,138,	0,994,1283,1631,
1	138247510	138259823	NHS_rna-XM_034756087.1.1	1000	+	138247510	138259823	255,50,50	5	152,131,2964,127,609,	0,3669,5007,8383,11704,		1	175329033	175329108	LOC117876305_rna-XM_034768331.1.321560	1000	+	175329033	175329108	255,50,50	1	75,	0,
1	217093992	217150869	A2M_rna-XM_034785873.1.1	1000	-	217093992	217150869	255,50,50	14	26,42,103,162,110,115,124,85,169,21,53,157,184,89,	0,1283,2260,34439,35066,35347,36433,37591,39955,42931,48563,48915,50129,56788,		1	5547435	5548354	LOC117886049_rna-XM_034787716.1.2703	1000	-	5547435	5548354	255,50,50	1	919,	0,
1	217107361	217126388	A2M_rna-XM_034785873.1.1070	1000	-	217107361	217126388	130130130	15	166,75,157,85,177,84,52,122,127,229,118,88,171,150,143,	0,1001,1402,2802,6125,6790,7483,11255,12007,13285,14203,15842,16897,18251,18884,		1	1994815	1995343	LOC117872932_rna-XM_034761798.1.861	1000	+	1994815	1995343	255,50,50	1	528,	0,
1	216898351	216898436	A2M_rna-XM_034785873.1.118944	1000	+	216898351	216898436	255,50,50	1	85,	0,		1	131590819	131627135	MSL3_rna-XM_034757050.1.1	1000	+	131590819	131627135	255,50,50	11	99,83,96,101,90,125,161,122,159,263,8,	0,3218,4952,5501,7119,8127,8690,10139,15378,16073,36308,
1	216895219	216895303	A2M_rna-XM_034785873.1.151704	1000	+	216895219	216895303	130130130	1	84,	0,		1	709642	709743	GLIS2_rna-XM_034784170.1.1243968	1000	+	709642	709743	255,50,50	1	101,	0,
1	217093992	217150869	A2M_rna-XM_034785797.1.1	1000	-	217093992	217150869	255,50,50	14	26,42,103,162,110,115,124,85,169,21,53,157,184,89,	0,1283,2260,34439,35066,35347,36433,37591,39955,42931,48563,48915,50129,56788,		1	50269455	50270764	LOC117880333_rna-XM_034776460.1.42784	1000	+	50269455	50270764	255,50,50	2	276,1027,	0,282,
1	217107361	217126388	A2M_rna-XM_034785797.1.1070	1000	-	217107361	217126388	130130130	15	166,75,157,85,177,84,52,122,127,229,118,88,171,150,143,	0,1001,1402,2802,6125,6790,7483,11255,12007,13285,14203,15842,16897,18251,18884,		1	203787852	203789134	LOC117880333_rna-XM_034776460.1.44668	1000	+	203787852	203789134	255,50,50	2	277,999,	0,283,
1	216898351	216898436	A2M_rna-XM_034785797.1.118944	1000	+	216898351	216898436	255,50,50	1	85,	0,		1	101013224	101015306	LOC117880333_rna-XM_034776460.1.52230	1000	-	101013224	101015306	255,50,50	2	1018,270,	0,1812,
1	216895219	216895303	A2M_rna-XM_034785797.1.151704	1000	+	216895219	216895303	130130130	1	84,	0,		1	133432137	133433993	LOC117886609_rna-XM_034788591.1.1090894	1000	-	133432137	133433993	255,50,50	3	156,126,147,	0,763,1709,
1	26850435	26855135	GPR83_rna-XM_034758945.1.1	1000	-	26850435	26855135	255,50,50	4	624,127,126,382,	0,1463,3049,4318,		1	310864214	310865088	LOC117883402_rna-XM_034782675.1.12761	1000	-	310864214	310865088	255,50,50	1	874,	0,
1	1804262	1804451	LOC117887861_rna-XM_034790614.1.103	1000	-	1804262	1804451	255,50,50	1	189,	0,		1	188162702	188163163	LOC117883402_rna-XM_034782675.1.52889	1000	-	188162702	188163163	255,50,50	1	461,	0,
1	4046054	4046764	LOC117872594_rna-XM_034761233.1.113	1000	+	4046054	4046764	255,50,50	1	710,	0,		1	316349597	316350001	LOC117883402_rna-XM_034782675.1.74482	1000	-	316349597	316350001	255,50,50	1	404,	0,
1	3219044	3219985	LOC117872594_rna-XM_034761233.1.972	1000	+	3219044	3219985	255,50,50	1	941,	0,		1	5975965	5976664	LOC117883424_rna-XM_034782742.1.3836	1000	-	5975965	5976664	255,50,50	1	699,	0,
1	4050280	4050790	LOC117872594_rna-XM_034761233.1.1292	1000	-	4050280	4050790	255,50,50	1	510,	0,		1	210164855	210164874	LOC117870858_rna-XM_034758273.1.922423	1000	+	210164855	210164874	255,50,50	1	19,	0,
1	4345055	4346010	LOC117872594_rna-XM_034761233.1.2155	1000	+	4345055	4346010	255,50,50	1	955,	0,		1	222883030	222914302	LOC117884127_rna-XM_034784273.1.1	1000	-	222883030	222914302	255,50,50	13	94,74,160,166,82,39,60,120,173,171,95,78,24,	0,1451,1782,7885,10871,11904,13028,20154,21701,22887,27057,27424,31248,
1	3876097	3877042	LOC117872594_rna-XM_034761233.1.2468	1000	-	3876097	3877042	255,50,50	1	945,	0,		1	8530434	8534720	LOC117871352_rna-XM_034759246.1.1376	1000	+	8530434	8534720	255,50,50	2	63,147,	0,4139,
1	2799828	2800766	LOC117872594_rna-XM_034761233.1.7544	1000	+	2799828	2800766	255,50,50	1	938,	0,		1	8586742	8589623	LOC117871352_rna-XM_034759246.1.11561	1000	-	8586742	8589623	255,50,50	2	487,39,	0,2842,
1	1457294	1458238	LOC117872892_rna-XM_034761735.1.205	1000	+	1457294	1458238	255,50,50	1	944,	0,		1	8506404	8506467	LOC117871352_rna-XM_034759251.1.1376	1000	+	8506404	8506467	255,50,50	1	63,	0,
1	213232055	213232620	LOC117874788_id-LOC117874788.398266	1000	+	213232055	213232620	255,50,50	2	49,390,	0,175,		1	8530434	8534783	LOC117871352_rna-XM_034759251.1.1969	1000	+	8530434	8534783	255,50,50	3	63,773,210,	0,1505,4139,
1	26541246	26571655	LOC117871214_rna-XM_034758950.1.1	1000	-	26541246	26571655	255,50,50	7	513,217,154,150,123,156,182,	0,3116,7078,9332,14306,17199,30227,		1	8586742	8589623	LOC117871352_rna-XM_034759251.1.11561	1000	-	8586742	8589623	255,50,50	2	487,39,	0,2842,
1	350131858	350131945	RPP21_rna-XM_034757543.1.607243	1000	-	350131858	350131945	255,50,50	1	87,	0,		1	214349914	214350031	LOC117873302_rna-XM_034762559.1.6348	1000	+	214349914	214350031	255,50,50	1	117,	0,
1	843942	844877	LOC117873090_rna-XM_034762117.1.130	1000	-	843942	844877	255,50,50	1	935,	0,		1	211671045	211674349	LOC117888296_rna-XM_034791562.1.9832	1000	-	211671045	211674349	255,50,50	5	109,86,80,119,280,	0,820,1641,2494,3024,
1	1457294	1458238	LOC117873090_rna-XM_034762117.1.197	1000	+	1457294	1458238	255,50,50	1	944,	0,		1	7106826	7107324	LOC117872104_rna-XM_034760187.1.788	1000	-	7106826	7107324	255,50,50	1	498,	0,
1	314058921	314058934	TMEM41B_rna-XM_034770048.1.907025	1000	-	314058921	314058934	255,50,50	1	13,	0,		1	5975965	5976937	LOC117872104_rna-XM_034760187.1.517	1000	-	5975965	5976937	255,50,50	1	972,	0,
1	1601910	1602664	LOC117872785_rna-XM_034761555.1.103	1000	-	1601910	1602664	255,50,50	1	754,	0,		1	38455888	38456565	LOC117870391_rna-XM_034757525.1.114676	1000	-	38455888	38456565	255,50,50	2	297,43,	0,634,
1	843942	844877	LOC117872785_rna-XM_034761555.1.1453	1000	-	843942	844877	255,50,50	1	935,	0,		1	214324190	214327732	LOC117885348_rna-XM_034786663.1.237517	1000	+	214324190	214327732	255,50,50	3	96,83,89,	0,2280,3453,
1	820747	821695	LOC117872785_rna-XM_034761555.1.116641	1000	-	820747	821695	0,0,200	1	948,	0,		1	207835432	207835518	LOC117885348_rna-XM_034786663.1.663907	1000	-	207835432	207835518	255,50,50	1	86,	0,
1	1571627	1572484	LOC117872785_rna-XM_034761555.1.621925	1000	-	1571627	1572484	255,50,50	1	857,	0,		1	5756240	5756963	LOC117872508_rna-XM_034761013.1.1	1000	+	5756240	5756963	255,50,50	1	723,	0,
1	213373893	213373930	LOC117885258_rna-XM_034786530.1.73592	1000	+	213373893	213373930	255,50,50	1	37,	0,		1	3987549	3988456	LOC117872537_rna-XM_034761098.1.175	1000	-	3987549	3988456	255,50,50	1	907,	0,
1	93241727	94354788	GPC5_rna-XM_034758271.1.1	1000	+	93241727	94354788	255,50,50	7	154,162,719,126,121,163,158,	0,44655,169163,226159,360047,578591,1112903,		1	2542591	2543016	LOC117872990_rna-XM_034761940.1.1595	1000	-	2542591	2543016	255,50,50	1	425,	0,
1	38889199	38976015	PARP4_rna-XM_034758807.1.1	1000	+	38889199	38976015	255,50,50	28	132,196,139,75,114,150,138,174,161,138,99,184,160,125,116,87,165,47,82,138,196,70,188,171,81,79,102,39,	0,9237,10614,21255,21960,25795,27766,29323,30647,34555,37635,38593,41868,42604,44478,44840,45535,46493,48291,48811,60558,61004,62030,69443,78252,81561,83581,86777,		1	7106957	7107324	LOC117872125_rna-XM_034760243.1.229	1000	-	7106957	7107324	255,50,50	1	367,	0,
1	57962116	57962120	DDX4_rna-XM_034774742.1.150918	1000	+	57962116	57962120	255,50,50	1	4,	0,		1	2459606	2460417	LOC117873230_rna-XM_034762372.1.310	1000	-	2459606	2460417	255,50,50	1	811,	0,
1	216479728	216480822	LOC117887200_rna-XM_034789554.1.1818	1000	-	216479728	216480822	255,50,50	2	650,308,	0,786,		1	112970509	112970512	IAH1_rna-XM_034766481.1.53934	1000	+	112970509	112970512	255,50,50	1	3,	0,
1	216024131	216025238	LOC117887200_rna-XM_034789554.1.8466	1000	-	216024131	216025238	255,50,50	2	666,301,	0,806,		1	210512483	210532723	LOC117885144_rna-XM_034786334.1.4798	1000	-	210512483	210532723	255,50,50	5	141,155,142,99,91,	0,10666,12483,13270,20149,
1	216578480	216579588	LOC117887200_rna-XM_034789554.1.9872	1000	-	216578480	216579588	255,50,50	2	666,302,	0,806,		1	6192836	6193446	LOC117872307_rna-XM_034760633.1.1894	1000	-	6192836	6193446	255,50,50	1	610,	0,
1	121039921	121041035	LOC117887200_rna-XM_034789554.1.143986	1000	+	121039921	121041035	255,50,50	2	290,687,	0,427,		1	5975965	5976941	LOC117872307_rna-XM_034760633.1.3597	1000	-	5975965	5976941	255,50,50	1	976,	0,
1	537357	538436	LOC117887200_rna-XM_034789554.1.184966	1000	-	537357	538436	255,50,50	2	706,286,	0,793,		1	5924384	5925358	LOC117872307_rna-XM_034760633.1.43010	1000	-	5924384	5925358	255,50,50	1	974,	0,
1	23865964	23866885	LOC117887200_rna-XM_034789554.1.198821	1000	-	23865964	23866885	255,50,50	2	535,261,	0,660,		1	7195688	7196656	LOC117872307_rna-XM_034760633.1.53805	1000	-	7195688	7196656	255,50,50	1	968,	0,
1	315112411	315113540	LOC117887200_rna-XM_034789554.1.202997	1000	+	315112411	315113540	255,50,50	2	304,690,	0,439,		1	7107104	7107360	LOC117872307_rna-XM_034760633.1.196517	1000	-	7107104	7107360	255,50,50	1	256,	0,
1	209744825	209745934	LOC117887200_rna-XM_034789554.1.269148	1000	-	209744825	209745934	255,50,50	2	687,273,	0,836,		1	75251222	75251284	KPNA1_rna-XM_034787719.1.65506	1000	+	75251222	75251284	255,50,50	1	62,	0,
1	35600778	35601442	LOC117887200_rna-XM_034789554.1.475339	1000	+	35600778	35601442	255,50,50	1	664,	0,		1	207138104	207138209	KPNA1_rna-XM_034787719.1.80952	1000	-	207138104	207138209	255,50,50	1	105,	0,
1	276716773	276726007	TSPAN19_rna-XM_034767291.1.1	1000	+	276716773	276726007	255,50,50	2	116,75,	0,9159,		1	49739168	49739235	KIF20B_rna-XM_034776859.1.93957	1000	-	49739168	49739235	255,50,50	1	67,	0,
1	276707704	276707753	TSPAN19_rna-XM_034767291.1.170851	1000	-	276707704	276707753	130130130	1	49,	0,		1	33228542	33228623	LOC117888915_rna-XM_034792709.1.1189880	1000	+	33228542	33228623	255,50,50	1	81,	0,
1	4603031	4603964	LOC117871370_rna-XM_034759296.1.1020	1000	+	4603031	4603964	255,50,50	1	933,	0,		1	6381120	6381163	LOC117883608_rna-XM_034783110.1.153	1000	-	6381120	6381163	255,50,50	1	43,	0,
1	4530804	4531743	LOC117871370_rna-XM_034759296.1.11315	1000	-	4530804	4531743	255,50,50	1	939,	0,		1	4952621	4952727	LOC117873931_rna-XM_034763834.1.235833	1000	+	4952621	4952727	130130130	1	106,	0,
1	4941710	4942636	LOC117871370_rna-XM_034759296.1.291	1000	+	4941710	4942636	255,50,50	1	926,	0,		1	325624428	325626013	LOC117886989_rna-XM_034789207.1.182033	1000	-	325624428	325626013	255,50,50	2	356,542,	0,1043,
1	32214570	32231874	LOC117881542_rna-XM_034778967.1.1	1000	+	32214570	32231874	255,50,50	5	93,131,160,163,199,	0,2483,13544,16515,17105,		1	130778263	130778310	TCF7_rna-XM_034780422.1.223433	1000	+	130778263	130778310	255,50,50	1	47,	0,
1	4818650	4819585	LOC117872156_rna-XM_034760339.1.108	1000	+	4818650	4819585	255,50,50	1	935,	0,		1	96368701	96369688	LOC117871439_rna-XM_034759337.1.1	1000	-	96368701	96369688	255,50,50	1	987,	0,
1	4941710	4942636	LOC117872156_rna-XM_034760339.1.326	1000	+	4941710	4942636	255,50,50	1	926,	0,		1	214657201	214712796	A2M_rna-XM_034785891.1.1	1000	-	214657201	214712796	255,50,50	11	26,42,103,124,85,169,21,53,157,184,89,	0,1447,2407,35686,36845,39194,42626,48197,48549,49763,55506,
1	4603031	4603984	LOC117872156_rna-XM_034760339.1.1542	1000	+	4603031	4603984	255,50,50	1	953,	0,		1	214424587	214440629	A2M_rna-XM_034785891.1.260	1000	+	214424587	214440629	255,50,50	8	89,184,157,53,21,169,85,124,	0,4010,5810,6270,11446,12632,14799,15918,
1	5208000	5208938	LOC117872156_rna-XM_034760339.1.4183	1000	+	5208000	5208938	255,50,50	1	938,	0,		1	214470341	214482524	A2M_rna-XM_034785891.1.3385	1000	+	214470341	214482524	255,50,50	6	219,128,91,103,42,26,	0,542,5819,9673,10694,12157,
1	4862749	4863681	LOC117872156_rna-XM_034760339.1.9111	1000	+	4862749	4863681	255,50,50	1	932,	0,		1	214669177	214688837	A2M_rna-XM_034785891.1.1346	1000	-	214669177	214688837	130130130	15	166,75,157,85,177,84,52,122,127,229,121,88,171,150,143,	0,1018,1419,2804,5291,5957,6641,11771,12567,13852,14762,16413,17462,18823,19517,
1	1796001	1796911	LOC117888171_rna-XM_034791416.1.1569	1000	+	1796001	1796911	255,50,50	1	910,	0,		1	214444682	214452454	A2M_rna-XM_034785891.1.1478	1000	+	214444682	214452454	255160120	8	143,150,171,88,94,229,127,122,	0,722,1364,2509,4690,5469,6849,7650,
1	1247384	1248331	LOC117888171_rna-XM_034791416.1.1369	1000	+	1247384	1248331	255,50,50	1	947,	0,		1	214460427	214460512	A2M_rna-XM_034785891.1.15172	1000	+	214460427	214460512	255,50,50	1	85,	0,
1	265050774	265053584	LOC117887190_rna-XM_034789531.1.4161	1000	+	265050774	265053584	255,50,50	5	35,106,109,73,114,	0,569,1164,1849,2696,		1	209793436	209803581	LOC117873588_rna-XM_034763187.1.177	1000	-	209793436	209803581	255,50,50	2	147,81,	0,10064,
1	164187387	164189134	LOC117887190_rna-XM_034789531.1.132181	1000	-	164187387	164189134	255,50,50	5	110,59,107,110,40,	0,420,901,1087,1707,		1	6498083	6499019	LOC117872156_rna-XM_034760339.1.153	1000	-	6498083	6499019	255,50,50	1	936,	0,
1	1796001	1796911	LOC117872957_rna-XM_034761848.1.1596	1000	+	1796001	1796911	255,50,50	1	910,	0,		1	5975965	5976937	LOC117872156_rna-XM_034760339.1.7340	1000	-	5975965	5976937	255,50,50	1	972,	0,
1	1774159	1775106	LOC117872957_rna-XM_034761848.1.99458	1000	+	1774159	1775106	255,50,50	1	947,	0,		1	7106957	7107324	LOC117872156_rna-XM_034760339.1.42212	1000	-	7106957	7107324	255,50,50	1	367,	0,
1	2555879	2556811	LOC117872671_rna-XM_034761379.1.119	1000	+	2555879	2556811	255,50,50	1	932,	0,		1	237187929	237200292	LOC117882897_rna-XM_034781769.1.1	1000	-	237187929	237200292	255,50,50	10	40,83,84,82,107,123,78,117,174,66,	0,1052,2409,2961,3853,5799,6514,7350,8206,12297,
1	311713632	311724693	HYAL4_rna-XM_034752770.1.1	1000	+	311713632	311724693	255,50,50	3	946,90,414,	0,8345,10647,		1	237089804	237102447	LOC117882897_rna-XM_034781769.1.761	1000	-	237089804	237102447	255,50,50	10	40,82,84,82,107,123,78,117,169,66,	0,1057,2625,3176,4069,6005,6836,7672,8535,12577,
1	3188736	3189672	LOC117872587_rna-XM_034761224.1.1	1000	-	3188736	3189672	255,50,50	1	936,	0,		1	5975965	5976937	LOC117872139_rna-XM_034760301.1.1066	1000	-	5975965	5976937	255,50,50	1	972,	0,
1	2842985	2843917	LOC117872587_rna-XM_034761224.1.695	1000	+	2842985	2843917	255,50,50	1	932,	0,		1	7107047	7107324	LOC117872139_rna-XM_034760301.1.35405	1000	-	7107047	7107324	255,50,50	1	277,	0,
1	3520370	3521309	LOC117872587_rna-XM_034761224.1.133	1000	+	3520370	3521309	0,0,200	1	939,	0,		1	8185281	8185893	LOC117871979_rna-XM_034759894.1.1	1000	-	8185281	8185893	255,50,50	1	612,	0,
1	4138124	4138330	LOC117872587_rna-XM_034761224.1.1036	1000	-	4138124	4138330	255,50,50	1	206,	0,		1	2768744	2769436	LOC117871979_rna-XM_034759894.1.3030	1000	-	2768744	2769436	255,50,50	1	692,	0,
1	3931053	3931481	LOC117872587_rna-XM_034761224.1.718	1000	-	3931053	3931481	255,50,50	1	428,	0,		1	332681	332797	LOXL4_rna-XM_034776883.1.1132668	1000	-	332681	332797	255,50,50	1	116,	0,
1	4020376	4021257	LOC117872587_rna-XM_034761224.1.1491	1000	-	4020376	4021257	255,50,50	1	881,	0,		1	5547435	5548354	LOC117872551_rna-XM_034761156.1.909	1000	-	5547435	5548354	255,50,50	1	919,	0,
1	3680090	3680966	LOC117872587_rna-XM_034761224.1.556	1000	+	3680090	3680966	255,50,50	1	876,	0,		1	762531	762594	LOC117889126_rna-XM_034792975.1.801559	1000	-	762531	762594	255,50,50	1	63,	0,
1	2750739	2751646	LOC117872587_rna-XM_034761224.1.1371	1000	-	2750739	2751646	255160120	1	907,	0,		1	47131409	47131457	LOC117881424_rna-XM_034778715.1.1	1000	+	47131409	47131457	255,50,50	1	48,	0,
1	2799828	2800766	LOC117872587_rna-XM_034761224.1.1044	1000	+	2799828	2800766	255,50,50	1	938,	0,		1	2542591	2543016	LOC117887432_rna-XM_034790092.1.143	1000	-	2542591	2543016	255,50,50	1	425,	0,
1	3876097	3877042	LOC117872587_rna-XM_034761224.1.4391	1000	-	3876097	3877042	255,50,50	1	945,	0,		1	5939931	5939972	LOC117883655_rna-XM_034783248.1.4762	1000	-	5939931	5939972	255,50,50	1	41,	0,
1	2728252	2729191	LOC117872587_rna-XM_034761224.1.136330	1000	+	2728252	2729191	0,0,200	1	939,	0,		1	6190299	6193406	LOC117883655_rna-XM_034783248.1.189612	1000	-	6190299	6193406	255,50,50	2	44,472,	0,2635,
1	1247384	1248331	LOC117872855_rna-XM_034761671.1.675	1000	+	1247384	1248331	255,50,50	1	947,	0,		1	2768744	2769436	LOC117872951_rna-XM_034761837.1.2397	1000	-	2768744	2769436	255,50,50	1	692,	0,
1	871386	872089	LOC117872855_rna-XM_034761671.1.1743	1000	+	871386	872089	255,50,50	1	703,	0,		1	79237311	79238019	LOC117875525_rna-XM_034766907.1.7668	1000	-	79237311	79238019	255,50,50	1	708,	0,
1	1774159	1775106	LOC117872855_rna-XM_034761671.1.1381	1000	+	1774159	1775106	255,50,50	1	947,	0,		1	762531	762594	LOC117889126_rna-XM_034792976.1.801559	1000	-	762531	762594	255,50,50	1	63,	0,
1	1317874	1318720	LOC117873009_rna-XM_034761964.1.197	1000	+	1317874	1318720	255,50,50	1	846,	0,		1	732684	732742	LOC117889126_rna-XM_034792976.1.634196	1000	+	732684	732742	255,50,50	1	58,	0,
1	264798508	264798734	LOC117879281_rna-XM_034774363.1.470	1000	+	264798508	264798734	255,50,50	1	226,	0,		1	214847108	214847201	LOC117885024_rna-XM_034786101.1.1	1000	+	214847108	214847201	255,50,50	1	93,	0,
1	323643546	323643560	LOC117878393_rna-XM_034772557.1.279502	1000	-	323643546	323643560	255,50,50	1	14,	0,		1	214954196	214956459	LOC117885024_rna-XM_034786101.1.13636	1000	-	214954196	214956459	0,0,200	3	216,215,163,	0,531,2100,
1	3734576	3734591	LOC117878393_rna-XM_034772557.1.412391	1000	-	3734576	3734591	255,50,50	1	15,	0,		1	5956220	5957157	LOC117872460_rna-XM_034760934.1.4620	1000	-	5956220	5957157	255,50,50	1	937,	0,
1	285485291	285485308	LOC117878393_rna-XM_034772557.1.445968	1000	+	285485291	285485308	255,50,50	1	17,	0,		1	5975965	5976937	LOC117872460_rna-XM_034760934.1.9751	1000	-	5975965	5976937	255,50,50	1	972,	0,
1	216194558	216194873	LOC117888795_rna-XM_034792537.1.205572	1000	-	216194558	216194873	255,50,50	1	315,	0,		1	5902337	5904009	LOC117872055_rna-XM_034760059.1.116	1000	+	5902337	5904009	255,50,50	1	1672,	0,
1	3219044	3219985	LOC117886445_rna-XM_034788288.1.1	1000	+	3219044	3219985	255,50,50	1	941,	0,		1	328433190	328433195	CSNK1A1_rna-XM_034779142.1.94959	1000	+	328433190	328433195	255,50,50	1	5,	0,
1	3449284	3450222	LOC117886445_rna-XM_034788288.1.133	1000	-	3449284	3450222	0,0,200	1	938,	0,		1	202871664	202871669	CSNK1A1_rna-XM_034779142.1.102113	1000	+	202871664	202871669	255,50,50	1	5,	0,
1	4224329	4225236	LOC117886445_rna-XM_034788288.1.412	1000	-	4224329	4225236	255,50,50	1	907,	0,		1	47427396	47427407	CSNK1A1_rna-XM_034779142.1.105587	1000	-	47427396	47427407	255,50,50	1	11,	0,
1	3188719	3189672	LOC117886445_rna-XM_034788288.1.972	1000	-	3188719	3189672	255,50,50	1	953,	0,		1	328437605	328437610	CSNK1A1_rna-XM_034779142.1.321761	1000	-	328437605	328437610	255,50,50	1	5,	0,
1	3876097	3877042	LOC117886445_rna-XM_034788288.1.2060	1000	-	3876097	3877042	255,50,50	1	945,	0,		1	6179961	6180240	LOC117872290_rna-XM_034760596.1.165425	1000	-	6179961	6180240	255,50,50	1	279,	0,
1	3651467	3652282	LOC117886445_rna-XM_034788288.1.556	1000	-	3651467	3652282	255,50,50	1	815,	0,		1	183442583	183490049	MPZL1_rna-XM_034768908.1.1	1000	+	183442583	183490049	255,50,50	7	457,39,55,83,130,106,102,	0,2426,3446,4961,29658,36812,47364,
1	2799828	2800766	LOC117886445_rna-XM_034788288.1.1371	1000	+	2799828	2800766	255,50,50	1	938,	0,		1	303791163	303794142	LOC117880725_rna-XM_034777185.1.5399	1000	-	303791163	303794142	255,50,50	3	809,409,179,	0,2385,2800,
1	3054627	3055573	LOC117886445_rna-XM_034788288.1.1501	1000	-	3054627	3055573	0,0,200	1	946,	0,		1	148770606	148773057	LOC117880725_rna-XM_034777185.1.6140	1000	-	148770606	148773057	255,50,50	3	690,409,179,	0,1857,2272,
1	2833113	2834068	LOC117886445_rna-XM_034788288.1.3289	1000	+	2833113	2834068	255,50,50	1	955,	0,		1	164954237	164960928	LOC117880725_rna-XM_034777185.1.9802	1000	-	164954237	164960928	255,50,50	3	780,407,179,	0,6099,6512,
1	4941710	4942636	LOC117872125_rna-XM_034760243.1.173	1000	+	4941710	4942636	255,50,50	1	926,	0,		1	261462192	261462213	WDR88_rna-XM_034788355.1.11917	1000	-	261462192	261462213	255,50,50	1	21,	0,
1	4818650	4819585	LOC117872125_rna-XM_034760243.1.326	1000	+	4818650	4819585	255,50,50	1	935,	0,		1	696395	696410	LOC117885527_rna-XM_034786799.1.451071	1000	+	696395	696410	255,50,50	1	15,	0,
1	4862749	4863681	LOC117872125_rna-XM_034760243.1.514	1000	+	4862749	4863681	255,50,50	1	932,	0,		1	130778263	130778310	TCF7_rna-XM_034780421.1.223433	1000	+	130778263	130778310	255,50,50	1	47,	0,
1	4624811	4625776	LOC117872125_rna-XM_034760243.1.415	1000	+	4624811	4625776	255,50,50	1	965,	0,		1	258599431	258610816	LOC117886230_rna-XM_034788287.1.1	1000	+	258599431	258610816	255,50,50	2	106,149,	0,11236,
1	4972148	4973290	LOC117872125_rna-XM_034760243.1.425	1000	+	4972148	4973290	255,50,50	1	1142,	0,		1	5547435	5548354	LOC117873369_rna-XM_034762669.1.3178	1000	-	5547435	5548354	255,50,50	1	919,	0,
1	4460423	4461357	LOC117872125_rna-XM_034760243.1.638	1000	-	4460423	4461357	255,50,50	1	934,	0,		1	181422183	181422986	LOC117884022_rna-XM_034784063.1.143450	1000	-	181422183	181422986	255,50,50	2	133,377,	0,426,
1	4530804	4531743	LOC117872125_rna-XM_034760243.1.6339	1000	-	4530804	4531743	255,50,50	1	939,	0,		1	4606553	4606636	LOC117885773_rna-XM_034787233.1.118	1000	+	4606553	4606636	255,50,50	1	83,	0,
1	4603031	4603964	LOC117872125_rna-XM_034760243.1.4708	1000	+	4603031	4603964	255,50,50	1	933,	0,		1	4805643	4805726	LOC117885773_rna-XM_034787233.1.332	1000	+	4805643	4805726	255,50,50	1	83,	0,
1	204203260	204203269	DRAP1_rna-XM_034777195.1.1056731	1000	-	204203260	204203269	255,50,50	1	9,	0,		1	5701410	5701478	LOC117885773_rna-XM_034787233.1.10620	1000	+	5701410	5701478	255,50,50	1	68,	0,
1	338526525	338549456	PRPF18_rna-XM_034765095.1.1	1000	-	338526525	338549456	255,50,50	10	81,153,72,141,106,149,114,105,78,66,	0,3517,5671,6425,8065,10775,15728,17865,20909,22865,		1	4280161	4280239	LOC117885773_rna-XM_034787233.1.11662	1000	-	4280161	4280239	255,50,50	1	78,	0,
1	843942	844877	LOC117871959_rna-XM_034759859.1.2609	1000	-	843942	844877	255,50,50	1	935,	0,		1	5738132	5738200	LOC117885773_rna-XM_034787233.1.85523	1000	+	5738132	5738200	255,50,50	1	68,	0,
1	6111003	6111950	LOC117888255_rna-XM_034791530.1.246539	1000	-	6111003	6111950	255,50,50	1	947,	0,		1	5550176	5550259	LOC117885773_rna-XM_034787233.1.1528009	1000	-	5550176	5550259	255,50,50	1	83,	0,
1	1666155	1667103	LOC117888255_rna-XM_034791530.1.1900	1000	+	1666155	1667103	130130130	1	948,	0,		1	3120094	3120723	LOC117873059_rna-XM_034762064.1.112095	1000	+	3120094	3120723	255,50,50	1	629,	0,
1	6071655	6072602	LOC117888255_rna-XM_034791530.1.210705	1000	-	6071655	6072602	255,50,50	1	947,	0,		1	3987549	3988500	LOC117872527_rna-XM_034761053.1.118	1000	-	3987549	3988500	255,50,50	1	951,	0,
1	2409040	2409988	LOC117888255_rna-XM_034791530.1.1078712	1000	-	2409040	2409988	0,0,200	1	948,	0,		1	2542809	2543016	LOC117873320_rna-XM_034762560.1.16167	1000	-	2542809	2543016	255,50,50	1	207,	0,
1	170497669	170511888	LOC117889059_rna-XM_034792889.1.1	1000	-	170497669	170511888	255,50,50	3	255,309,70,	0,8377,14149,		1	4406675	4407292	LOC117872555_rna-XM_034761165.1.5548	1000	+	4406675	4407292	255,50,50	1	617,	0,
1	257242447	257243033	LOC117871632_rna-XM_034759435.1.1436698	1000	+	257242447	257243033	255,50,50	2	64,480,	0,106,		1	75251222	75251284	KPNA1_rna-XM_034787711.1.65506	1000	+	75251222	75251284	255,50,50	1	62,	0,
1	164483166	164496320	DONSON_rna-XM_034752339.1.1	1000	+	164483166	164496320	255,50,50	10	291,81,203,178,178,121,96,199,207,138,	0,3041,4990,5818,9786,10067,10300,11652,12427,13016,		1	207138104	207138209	KPNA1_rna-XM_034787711.1.80952	1000	-	207138104	207138209	255,50,50	1	105,	0,
1	206308194	206308219	A2ML1_rna-XM_034785961.1.212860	1000	+	206308194	206308219	255,50,50	1	25,	0,		1	283789675	283792788	EIF3K_rna-XM_034762732.1.1	1000	-	283789675	283792788	255,50,50	2	353,38,	0,3075,
1	102450322	102460302	TEX30_rna-XM_034758192.1.1	1000	+	102450322	102460302	255,50,50	6	67,72,231,53,207,200,	0,300,3153,6213,7926,9780,		1	5547435	5548354	LOC117872525_rna-XM_034761037.1.1594	1000	-	5547435	5548354	255,50,50	1	919,	0,
1	311497343	311497387	LOC117880591_rna-XM_034776874.1.300132	1000	+	311497343	311497387	255,50,50	1	44,	0,		1	5717820	5718543	LOC117872525_rna-XM_034761037.1.974	1000	+	5717820	5718543	255,50,50	1	723,	0,
1	125766067	125766480	LOC117871297_rna-XM_034759139.1.1	1000	-	125766067	125766480	255,50,50	1	413,	0,		1	96395412	96396425	LOC117880005_rna-XM_034775672.1.1	1000	-	96395412	96396425	255,50,50	1	1013,	0,
1	171706961	171707425	LOC117879146_rna-XM_034774130.1.159754	1000	-	171706961	171707425	255,50,50	1	464,	0,		1	257545548	257545762	LOC117879646_rna-XM_034774918.1.146886	1000	+	257545548	257545762	255,50,50	1	214,	0,
1	295774086	295774145	LOC117879146_rna-XM_034774130.1.181970	1000	+	295774086	295774145	255,50,50	1	59,	0,		1	283647123	283647258	LOC117879646_rna-XM_034774918.1.168923	1000	-	283647123	283647258	255,50,50	1	135,	0,
1	186431448	186431507	LOC117879146_rna-XM_034774130.1.230819	1000	+	186431448	186431507	255,50,50	1	59,	0,		1	264398057	264398104	LOC117887604_rna-XM_034790250.1.804249	1000	-	264398057	264398104	255,50,50	1	47,	0,
1	247030010	247030237	LOC117879146_rna-XM_034774130.1.431009	1000	+	247030010	247030237	255,50,50	1	227,	0,		1	97411848	97411896	LOC117887604_rna-XM_034790250.1.828938	1000	-	97411848	97411896	255,50,50	1	48,	0,
1	206302383	206302409	LOC117879146_rna-XM_034774130.1.935413	1000	+	206302383	206302409	255,50,50	1	26,	0,		1	208655298	208655892	LOC117874788_id-LOC117874788.270401	1000	+	208655298	208655892	255,50,50	2	85,383,	0,211,
1	150520546	150520583	LOC117879146_rna-XM_034774130.1.1297242	1000	+	150520546	150520583	255,50,50	1	37,	0,		1	210137318	210138170	LOC117885131_rna-XM_034786309.1.3884	1000	+	210137318	210138170	255,50,50	2	152,107,	0,745,
1	1774159	1775106	LOC117872981_rna-XM_034761914.1.103	1000	+	1774159	1775106	255,50,50	1	947,	0,		1	209842159	209842305	LOC117885131_rna-XM_034786309.1.196001	1000	-	209842159	209842305	255,50,50	1	146,	0,
1	1247384	1248331	LOC117872981_rna-XM_034761914.1.2911	1000	+	1247384	1248331	255,50,50	1	947,	0,		1	209491355	209496275	LOC117885188_rna-XM_034786401.1.460685	1000	+	209491355	209496275	255,50,50	3	164,104,136,	0,1580,4784,
1	1899299	1900249	LOC117872981_rna-XM_034761914.1.5376	1000	-	1899299	1900249	255,50,50	1	950,	0,		1	1205394	1206342	LOC117873052_rna-XM_034762053.1.5137	1000	-	1205394	1206342	0,0,200	1	948,	0,
1	263416221	263416276	LOC117879505_rna-XM_034774747.1.1	1000	+	263416221	263416276	255,50,50	1	55,	0,		1	2459606	2460417	LOC117873052_rna-XM_034762053.1.1424435	1000	-	2459606	2460417	255,50,50	1	811,	0,
1	263425496	263435980	LOC117879505_rna-XM_034774747.1.1282	1000	+	263425496	263435980	200,255,0	8	89,92,159,193,175,99,95,77,	0,1366,2926,6581,7172,8412,9263,10407,		1	214829496	214829628	LOC117885043_rna-XM_034786134.1.1	1000	+	214829496	214829628	255,50,50	1	132,	0,
1	216468039	216469065	LOC117887198_rna-XM_034789549.1.1818	1000	-	216468039	216469065	255,50,50	1	1026,	0,		1	214965749	214966347	LOC117885043_rna-XM_034786134.1.13636	1000	-	214965749	214966347	0,0,200	2	168,159,	0,439,
1	307427300	307428548	LOC117887198_rna-XM_034789549.1.2463	1000	+	307427300	307428548	255,50,50	1	1248,	0,		1	8586742	8589645	LOC117871353_rna-XM_034759252.1.4914	1000	-	8586742	8589645	255,50,50	2	487,61,	0,2842,
1	321413300	321414339	LOC117887198_rna-XM_034789549.1.3746	1000	+	321413300	321414339	255,50,50	1	1039,	0,		1	329984970	329985208	SEMA3A_rna-XM_034765525.1.105	1000	-	329984970	329985208	255,50,50	1	238,	0,
1	216017089	216018102	LOC117887198_rna-XM_034789549.1.8466	1000	-	216017089	216018102	255,50,50	1	1013,	0,		1	7106826	7107324	LOC117872074_rna-XM_034760111.1.2970	1000	-	7106826	7107324	255,50,50	1	498,	0,
1	216230525	216231538	LOC117887198_rna-XM_034789549.1.16917	1000	+	216230525	216231538	255,50,50	1	1013,	0,		1	5975965	5976937	LOC117872074_rna-XM_034760111.1.56110	1000	-	5975965	5976937	255,50,50	1	972,	0,
1	217761532	217762836	LOC117887198_rna-XM_034789549.1.41504	1000	+	217761532	217762836	255,50,50	1	1304,	0,		1	5975965	5976544	LOC117883558_rna-XM_034782981.1.240	1000	-	5975965	5976544	255,50,50	1	579,	0,
1	871386	872089	LOC117887686_rna-XM_034790411.1.1453	1000	+	871386	872089	255,50,50	1	703,	0,		1	5956220	5956801	LOC117883558_rna-XM_034782981.1.123835	1000	-	5956220	5956801	255,50,50	1	581,	0,
1	1578486	1579390	LOC117887686_rna-XM_034790411.1.11818	1000	+	1578486	1579390	255,50,50	1	904,	0,		1	160719447	160719477	MFSD2A_rna-XM_034754032.1.1445050	1000	-	160719447	160719477	255,50,50	1	30,	0,
1	1601910	1602664	LOC117887686_rna-XM_034790411.1.180452	1000	-	1601910	1602664	255,50,50	1	754,	0,		1	343290125	343290336	LOC117870562_rna-XM_034757749.1.699516	1000	-	343290125	343290336	255,50,50	1	211,	0,
1	1571627	1572470	LOC117887686_rna-XM_034790411.1.529326	1000	-	1571627	1572470	255,50,50	1	843,	0,		1	705936	706058	LOC117869486_rna-XM_034756332.1.513530	1000	+	705936	706058	255,50,50	1	122,	0,
1	216194558	216194873	LOC117888795_rna-XM_034792536.1.205572	1000	-	216194558	216194873	255,50,50	1	315,	0,		1	10395702	10395774	LOC117889108_rna-XM_034792988.1.56788	1000	-	10395702	10395774	255,50,50	1	72,	0,
1	1619783	1620916	LOC117873000_rna-XM_034761952.1.60148	1000	-	1619783	1620916	255,50,50	1	1133,	0,		1	196668153	196668262	LOC117887063_rna-XM_034789331.1.1	1000	+	196668153	196668262	255,50,50	1	109,	0,
1	906281	906810	LOC117873285_rna-XM_034762490.1.2839	1000	+	906281	906810	255,50,50	1	529,	0,		1	130778263	130778310	TCF7_rna-XM_034780423.1.223433	1000	+	130778263	130778310	255,50,50	1	47,	0,
1	843942	844877	LOC117873285_rna-XM_034762490.1.72943	1000	-	843942	844877	255,50,50	1	935,	0,		1	211850941	211851256	LOC117873363_rna-XM_034762695.1.1710	1000	-	211850941	211851256	255,50,50	1	315,	0,
1	1619783	1620916	LOC117873285_rna-XM_034762490.1.1390	1000	-	1619783	1620916	255,50,50	1	1133,	0,		1	212648770	212649085	LOC117873363_rna-XM_034762695.1.5977	1000	+	212648770	212649085	255,50,50	1	315,	0,
1	9503447	9503467	ACSF2_rna-XM_034789886.1.386706	1000	+	9503447	9503467	255,50,50	1	20,	0,		1	211805806	211805915	LOC117873363_rna-XM_034762695.1.18830	1000	-	211805806	211805915	255,50,50	1	109,	0,
1	3680090	3724996	LOC117884701_rna-XM_034785363.1.218	1000	+	3680090	3724996	255,50,50	2	905,301,	0,44605,		1	288192883	288192884	FREM1_rna-XM_034773549.1.281497	1000	-	288192883	288192884	255,50,50	1	1,	0,
1	3219044	3230096	LOC117884701_rna-XM_034785363.1.550	1000	+	3219044	3230096	255,50,50	2	919,293,	0,10759,		1	211632572	211650397	LOC117874011_rna-XM_034763872.1.1	1000	+	211632572	211650397	255,50,50	9	319,315,63,314,36,138,96,72,44,	0,1283,3745,3894,4601,5838,15677,16755,17781,
1	2812335	2833911	LOC117884701_rna-XM_034785363.1.113	1000	+	2812335	2833911	255,50,50	2	932,301,	0,21275,		1	212330038	212345760	LOC117874011_rna-XM_034763872.1.193	1000	+	212330038	212345760	255160120	9	322,315,62,315,36,138,96,72,44,	0,1307,3785,3933,4641,5885,13567,14652,15678,
1	4721233	4721535	LOC117884701_rna-XM_034785363.1.2126	1000	-	4721233	4721535	255,50,50	1	302,	0,		1	210891796	210908020	LOC117874011_rna-XM_034763872.1.157	1000	-	210891796	210908020	255160120	9	44,72,96,138,36,315,49,315,322,	0,1006,2079,9006,10786,11215,11616,13814,15902,
1	3110964	3141916	LOC117884701_rna-XM_034785363.1.3119	1000	+	3110964	3141916	255,50,50	2	813,301,	0,30651,		1	207956245	207962177	LOC117874011_rna-XM_034763872.1.177	1000	+	207956245	207962177	0,0,200	7	328,327,36,138,93,72,44,	0,1790,2915,3335,4424,5220,5888,
1	4707470	4708633	LOC117884701_rna-XM_034785363.1.78975	1000	-	4707470	4708633	255,50,50	1	1163,	0,		1	212485345	212489306	LOC117874011_rna-XM_034763872.1.5115	1000	+	212485345	212489306	255,50,50	3	138,96,84,	0,2376,3877,
1	3229303	3230231	LOC117884701_rna-XM_034785363.1.107100	1000	+	3229303	3230231	255,50,50	1	928,	0,		1	212587637	212601280	LOC117874011_rna-XM_034763872.1.11770	1000	+	212587637	212601280	0,0,200	8	322,312,63,315,36,138,96,84,	0,760,2750,2899,3629,3864,6877,13559,
1	3384650	3385585	LOC117884701_rna-XM_034785363.1.133337	1000	-	3384650	3385585	200,255,0	1	935,	0,		1	207835432	207835518	LOC117874011_rna-XM_034763872.1.26160	1000	-	207835432	207835518	255,50,50	1	86,	0,
1	3778262	3877042	LOC117884701_rna-XM_034785363.1.144031	1000	-	3778262	3877042	255,50,50	2	304,941,	0,97839,		1	208059268	208060383	LOC117874011_rna-XM_034763872.1.109013	1000	+	208059268	208060383	130130130	2	322,315,	0,800,
1	3330162	3330163	LOC117884701_rna-XM_034785363.1.412086	1000	-	3330162	3330163	255,50,50	1	1,	0,		1	212991003	212991327	LOC117874011_rna-XM_034763872.1.129889	1000	-	212991003	212991327	130130130	1	324,	0,
1	3298297	3298298	LOC117884701_rna-XM_034785363.1.418667	1000	-	3298297	3298298	255,50,50	1	1,	0,		1	212986625	212987518	LOC117874011_rna-XM_034763872.1.131730	1000	-	212986625	212987518	130130130	3	36,315,63,	0,429,830,
1	2843814	2843818	LOC117884701_rna-XM_034785363.1.428473	1000	+	2843814	2843818	255,50,50	1	4,	0,		1	212560043	212560078	LOC117874011_rna-XM_034763872.1.1122313	1000	+	212560043	212560078	255,50,50	1	35,	0,
1	4151080	4151081	LOC117884701_rna-XM_034785363.1.430822	1000	-	4151080	4151081	255,50,50	1	1,	0,		1	211822927	211823014	LOC117874011_rna-XM_034763872.1.1273281	1000	-	211822927	211823014	130130130	1	87,	0,
1	1774159	1775106	LOC117873186_rna-XM_034762281.1.540	1000	+	1774159	1775106	255,50,50	1	947,	0,		1	210254732	210258356	LOC117874181_rna-XM_034764054.1.830707	1000	+	210254732	210258356	255,50,50	3	67,152,107,	0,2458,3517,
1	216573560	216574944	LOC117882196_rna-XM_034780246.1.75702	1000	-	216573560	216574944	255,50,50	3	355,120,96,	0,479,1288,		1	8821370	8821413	IL11_rna-XM_034757321.1.1832339	1000	-	8821370	8821413	255,50,50	1	43,	0,
1	216470200	216476001	LOC117882196_rna-XM_034780246.1.77136	1000	-	216470200	216476001	255,50,50	3	354,118,97,	0,478,5704,		1	214470341	214482524	A2M_rna-XM_034785824.1.3385	1000	+	214470341	214482524	255,50,50	6	219,128,91,103,42,26,	0,542,5819,9673,10694,12157,
1	307425388	307426048	LOC117882196_rna-XM_034780246.1.94098	1000	+	307425388	307426048	255,50,50	2	105,422,	0,238,		1	214446046	214452454	A2M_rna-XM_034785824.1.1478	1000	+	214446046	214452454	255,50,50	6	171,88,94,229,127,122,	0,1145,3326,4105,5485,6286,
1	23858433	23859827	LOC117882196_rna-XM_034780246.1.132289	1000	-	23858433	23859827	255,50,50	3	396,113,84,	0,566,1310,		1	214460427	214460512	A2M_rna-XM_034785824.1.15172	1000	+	214460427	214460512	255,50,50	1	85,	0,
1	534929	535624	LOC117882196_rna-XM_034780246.1.132441	1000	-	534929	535624	255,50,50	2	405,94,	0,601,		1	212393393	212399490	LOC117873833_rna-XM_034763702.1.193	1000	+	212393393	212399490	255,50,50	3	309,306,323,	0,542,5774,
1	209743650	209744019	LOC117882196_rna-XM_034780246.1.294205	1000	-	209743650	209744019	255,50,50	1	369,	0,		1	211619896	211637204	LOC117873833_rna-XM_034763702.1.1387	1000	+	211619896	211637204	255,50,50	7	315,312,321,312,312,314,31,	0,764,6860,12683,13959,16570,17277,
1	84012733	84013435	LOC117882196_rna-XM_034780246.1.409309	1000	-	84012733	84013435	255,50,50	2	387,113,	0,589,		1	211215154	211217596	LOC117885165_rna-XM_034786369.1.119391	1000	+	211215154	211217596	255,50,50	4	124,90,69,103,	0,1379,2000,2339,
1	178757966	178758692	LOC117882890_rna-XM_034781755.1.204076	1000	+	178757966	178758692	255,50,50	2	124,99,	0,627,		1	323442055	323442163	LOC117870509_rna-XM_034757703.1.44189	1000	+	323442055	323442163	255,50,50	1	108,	0,
1	135044931	135098263	EGFL6_rna-XM_034756927.1.1	1000	+	135044931	135098263	255,50,50	11	110,93,120,120,135,123,318,81,87,264,111,	0,4713,8668,11296,17185,19187,28825,40849,42396,51043,53221,		1	344066	344120	UPK1A_rna-XM_034756587.1.1692006	1000	+	344066	344120	255,50,50	1	54,	0,
1	1317874	1318720	LOC117872834_rna-XM_034761637.1.130	1000	+	1317874	1318720	255,50,50	1	846,	0,		1	211671034	211674349	LOC117888296_rna-XM_034791560.1.9832	1000	-	211671034	211674349	255,50,50	6	120,86,106,80,119,280,	0,831,1129,1652,2505,3035,
1	1619783	1620916	LOC117872834_rna-XM_034761637.1.1381	1000	-	1619783	1620916	255,50,50	1	1133,	0,		1	5434494	5435475	LOC117885031_rna-XM_034786151.1.1193	1000	-	5434494	5435475	255,50,50	1	981,	0,
1	216453946	216454030	LOC117874011_rna-XM_034763872.1.151	1000	+	216453946	216454030	255,50,50	1	84,	0,		1	5716614	5718406	LOC117885031_rna-XM_034786151.1.1126	1000	+	5716614	5718406	255,50,50	2	55,649,	0,1143,
1	216525988	216528071	LOC117874011_rna-XM_034763872.1.80976	1000	+	216525988	216528071	255,50,50	2	138,84,	0,1999,		1	5755060	5756756	LOC117885031_rna-XM_034786151.1.2147	1000	+	5755060	5756756	255,50,50	2	55,763,	0,933,
1	213769456	213769984	LOC117870945_rna-XM_034758450.1.663	1000	+	213769456	213769984	255,50,50	2	123,155,	0,373,		1	5788586	5790351	LOC117885031_rna-XM_034786151.1.3272	1000	+	5788586	5790351	255,50,50	2	55,876,	0,889,
1	50329989	50330787	LOC117869196_rna-XM_034755861.1.127495	1000	+	50329989	50330787	255,50,50	4	445,117,90,100,	0,463,583,698,		1	39106606	39106967	LOC117879836_rna-XM_034775299.1.439980	1000	+	39106606	39106967	255,50,50	1	361,	0,
1	241632682	241633475	LOC117869196_rna-XM_034755861.1.1765399	1000	+	241632682	241633475	255,50,50	4	413,78,93,94,	0,453,576,699,		1	112908238	112908280	MKS1_rna-XM_034752907.1.1534671	1000	-	112908238	112908280	255,50,50	1	42,	0,
1	327279664	327280475	LOC117869196_rna-XM_034755861.1.1860462	1000	+	327279664	327280475	255,50,50	4	430,114,57,98,	0,479,632,713,		1	3987549	3988500	LOC117886788_rna-XM_034788871.1.3572	1000	-	3987549	3988500	255,50,50	1	951,	0,
1	4755442	4756425	LOC117884299_rna-XM_034784635.1.52	1000	-	4755442	4756425	255,50,50	1	983,	0,		1	4504849	4505837	LOC117886788_rna-XM_034788871.1.2259	1000	+	4504849	4505837	255,50,50	1	988,	0,
1	3964847	3965831	LOC117884299_rna-XM_034784635.1.243	1000	-	3964847	3965831	255,50,50	1	984,	0,		1	4272495	4273465	LOC117886788_rna-XM_034788871.1.2478	1000	-	4272495	4273465	255,50,50	1	970,	0,
1	2833069	2834035	LOC117884299_rna-XM_034784635.1.309	1000	+	2833069	2834035	255,50,50	1	966,	0,		1	211670514	211674589	LOC117871779_rna-XM_034759543.1.8272	1000	-	211670514	211674589	255,50,50	9	152,105,86,106,80,123,76,193,520,	0,535,1351,1649,2172,2554,2808,2951,3555,
1	3680046	3680966	LOC117884299_rna-XM_034784635.1.794	1000	+	3680046	3680966	255,50,50	1	920,	0,		1	5192733	5192997	LOC117883230_rna-XM_034782372.1.116	1000	+	5192733	5192997	255,50,50	1	264,	0,
1	4102141	4103120	LOC117884299_rna-XM_034784635.1.902	1000	-	4102141	4103120	255,50,50	1	979,	0,		1	224918126	224918153	STK38_rna-XM_034767523.1.1433389	1000	+	224918126	224918153	255,50,50	1	27,	0,
1	2799784	2800766	LOC117884299_rna-XM_034784635.1.1616	1000	+	2799784	2800766	255,50,50	1	982,	0,		1	4852800	4852876	LOC117885587_rna-XM_034786887.1.1	1000	-	4852800	4852876	255,50,50	1	76,	0,
1	3876097	3877074	LOC117884299_rna-XM_034784635.1.801	1000	-	3876097	3877074	255,50,50	1	977,	0,		1	154522269	154533393	CRYAA_rna-XM_034753688.1.1	1000	-	154522269	154533393	255,50,50	2	211,152,	0,10972,
1	4224329	4225280	LOC117884299_rna-XM_034784635.1.3403	1000	-	4224329	4225280	255,50,50	1	951,	0,		1	180628769	180629220	CRYAA_rna-XM_034753688.1.283161	1000	+	180628769	180629220	255,50,50	1	451,	0,
1	2812291	2813271	LOC117884299_rna-XM_034784635.1.7659	1000	+	2812291	2813271	255,50,50	1	980,	0,		1	42199884	42200273	CRYAA_rna-XM_034753688.1.328188	1000	+	42199884	42200273	255,50,50	1	389,	0,
1	2842942	2843917	LOC117884299_rna-XM_034784635.1.2216	1000	+	2842942	2843917	255,50,50	1	975,	0,		1	211788131	211788566	CRYAA_rna-XM_034753688.1.560531	1000	-	211788131	211788566	255,50,50	1	435,	0,
1	4165763	4166573	LOC117884299_rna-XM_034784635.1.3517	1000	+	4165763	4166573	255,50,50	1	810,	0,		1	42299308	42299687	CRYAA_rna-XM_034753688.1.570102	1000	+	42299308	42299687	255,50,50	1	379,	0,
1	2888314	2889261	LOC117884299_rna-XM_034784635.1.2096	1000	+	2888314	2889261	255,50,50	1	947,	0,		1	212353558	212353993	CRYAA_rna-XM_034753688.1.573442	1000	-	212353558	212353993	255,50,50	1	435,	0,
1	3651467	3652326	LOC117884299_rna-XM_034784635.1.5590	1000	-	3651467	3652326	255,50,50	1	859,	0,		1	212093802	212094004	CRYAA_rna-XM_034753688.1.1136412	1000	-	212093802	212094004	255160120	1	202,	0,
1	3188736	3189712	LOC117884299_rna-XM_034784635.1.57412	1000	-	3188736	3189712	255,50,50	1	976,	0,		1	3120094	3120723	LOC117872794_rna-XM_034761581.1.126	1000	+	3120094	3120723	255,50,50	1	629,	0,
1	3849094	3849693	LOC117884299_rna-XM_034784635.1.114817	1000	-	3849094	3849693	255,50,50	1	599,	0,		1	2070425	2071373	LOC117872794_rna-XM_034761581.1.1268	1000	+	2070425	2071373	0,0,200	1	948,	0,
1	4020376	4021355	LOC117884299_rna-XM_034784635.1.160634	1000	-	4020376	4021355	255,50,50	1	979,	0,		1	670604	670621	LOC117880407_rna-XM_034776563.1.670638	1000	-	670604	670621	255,50,50	1	17,	0,
1	8636995	8652245	LOC117873308_rna-XM_034762535.1.1170	1000	-	8636995	8652245	255,50,50	2	112,76,	0,15174,		1	343283369	343284084	LOC117871956_rna-XM_034759849.1.1384895	1000	-	343283369	343284084	255,50,50	1	715,	0,
1	8791295	8791305	LOC117873308_rna-XM_034762535.1.914056	1000	-	8791295	8791305	255,50,50	1	10,	0,		1	130778263	130778310	TCF7_rna-XM_034780419.1.223433	1000	+	130778263	130778310	255,50,50	1	47,	0,
1	8791667	8791700	LOC117873308_rna-XM_034762535.1.981101	1000	-	8791667	8791700	255,50,50	1	33,	0,		1	261231994	261232392	LOC117882379_rna-XM_034780976.1.2618	1000	+	261231994	261232392	255,50,50	1	398,	0,
1	1899299	1900249	LOC117872698_rna-XM_034761425.1.898	1000	-	1899299	1900249	255,50,50	1	950,	0,		1	261360719	261361105	LOC117882379_rna-XM_034780976.1.156956	1000	+	261360719	261361105	255,50,50	1	386,	0,
1	1774159	1775106	LOC117872698_rna-XM_034761425.1.3775	1000	+	1774159	1775106	255,50,50	1	947,	0,		1	209824016	209827116	LOC117873414_rna-XM_034762810.1.177	1000	-	209824016	209827116	255,50,50	2	100,96,	0,3004,
1	1247384	1248331	LOC117872698_rna-XM_034761425.1.7129	1000	+	1247384	1248331	255,50,50	1	947,	0,		1	210109173	210109368	LOC117873414_rna-XM_034762810.1.381	1000	-	210109173	210109368	255,50,50	1	195,	0,
1	240382525	240391863	LOC117882842_rna-XM_034781685.1.3374	1000	+	240382525	240391863	255,50,50	3	168,176,78,	0,7322,9260,		1	210117739	210133120	LOC117873414_rna-XM_034762810.1.876	1000	+	210117739	210133120	255,50,50	2	103,112,	0,15269,
1	1619783	1620916	LOC117873230_rna-XM_034762372.1.93845	1000	-	1619783	1620916	255,50,50	1	1133,	0,		1	210240072	210240672	LOC117873414_rna-XM_034762810.1.12009	1000	+	210240072	210240672	255,50,50	2	96,99,	0,501,
1	350134911	350135006	LOC117888463_rna-XM_034791890.1.1299554	1000	+	350134911	350135006	255,50,50	1	95,	0,		1	1272032	1272174	LOC117873414_rna-XM_034762810.1.85280	1000	+	1272032	1272174	255,50,50	1	142,	0,
1	6475876	6475936	LOC117888463_rna-XM_034791890.1.1445921	1000	+	6475876	6475936	255,50,50	1	60,	0,		1	214476160	214479585	A2M_rna-XM_034785865.1.11573	1000	+	214476160	214479585	255,50,50	2	91,69,	0,3356,
1	4796082	4796752	LOC117872074_rna-XM_034760111.1.229	1000	+	4796082	4796752	255,50,50	1	670,	0,		1	210671439	210673511	LOC117870881_rna-XM_034758320.1.20193	1000	-	210671439	210673511	255,50,50	4	53,105,87,155,	0,948,1307,1917,
1	4941710	4942636	LOC117872074_rna-XM_034760111.1.297	1000	+	4941710	4942636	255,50,50	1	926,	0,		1	5766240	5766702	LOC117884749_rna-XM_034785501.1.180365	1000	+	5766240	5766702	255,50,50	1	462,	0,
1	4818650	4819585	LOC117872074_rna-XM_034760111.1.376	1000	+	4818650	4819585	255,50,50	1	935,	0,		1	5731766	5732134	LOC117884749_rna-XM_034785501.1.181866	1000	+	5731766	5732134	255,50,50	1	368,	0,
1	4603031	4603964	LOC117872074_rna-XM_034760111.1.1152	1000	+	4603031	4603964	255,50,50	1	933,	0,		1	3987549	3988500	LOC117884793_rna-XM_034785631.1.706	1000	-	3987549	3988500	255,50,50	1	951,	0,
1	4530804	4531743	LOC117872074_rna-XM_034760111.1.6476	1000	-	4530804	4531743	255,50,50	1	939,	0,		1	5756378	5756963	LOC117884793_rna-XM_034785631.1.1126	1000	+	5756378	5756963	255,50,50	1	585,	0,
1	4862749	4863681	LOC117872074_rna-XM_034760111.1.8948	1000	+	4862749	4863681	255,50,50	1	932,	0,		1	346731143	346731211	LOC117873755_rna-XM_034763500.1.2501	1000	-	346731143	346731211	255,50,50	1	68,	0,
1	5208000	5208938	LOC117872074_rna-XM_034760111.1.121317	1000	+	5208000	5208938	255,50,50	1	938,	0,		1	35670182	35678513	KBTBD3_rna-XM_034758856.1.1	1000	-	35670182	35678513	255,50,50	2	1633,224,	0,8107,
1	216898351	216898436	A2M_rna-XM_034785833.1.118944	1000	+	216898351	216898436	255,50,50	1	85,	0,		1	134418523	134479701	PIR_rna-XM_034756451.1.1	1000	-	134418523	134479701	255,50,50	7	116,73,83,45,78,204,83,	0,1755,12196,17592,29621,60396,61095,
1	1774159	1775106	LOC117873139_rna-XM_034762208.1.103968	1000	+	1774159	1775106	255,50,50	1	947,	0,		1	328433190	328433195	CSNK1A1_rna-XM_034779144.1.94959	1000	+	328433190	328433195	255,50,50	1	5,	0,
1	216194558	216194873	LOC117888795_rna-XM_034792532.1.205572	1000	-	216194558	216194873	255,50,50	1	315,	0,		1	202871664	202871669	CSNK1A1_rna-XM_034779144.1.102113	1000	+	202871664	202871669	255,50,50	1	5,	0,
1	1247384	1248331	LOC117872661_rna-XM_034761353.1.103	1000	+	1247384	1248331	255,50,50	1	947,	0,		1	47427396	47427407	CSNK1A1_rna-XM_034779144.1.105587	1000	-	47427396	47427407	255,50,50	1	11,	0,
1	198442501	198456337	LOC117887366_rna-XM_034789915.1.1	1000	+	198442501	198456337	255,50,50	7	680,105,119,102,227,64,78,	0,5869,7405,10054,11259,12843,13758,		1	328437605	328437610	CSNK1A1_rna-XM_034779144.1.321761	1000	-	328437605	328437610	255,50,50	1	5,	0,
1	2064807	2065755	LOC117872908_rna-XM_034761761.1.1	1000	-	2064807	2065755	255,50,50	1	948,	0,		1	140870425	140871563	POGK_rna-XM_034762127.1.38648	1000	+	140870425	140871563	255,50,50	2	437,677,	0,461,
1	1306884	1307832	LOC117872908_rna-XM_034761761.1.130	1000	-	1306884	1307832	0,0,200	1	948,	0,		1	287591129	287592621	POGK_rna-XM_034762127.1.43833	1000	-	287591129	287592621	255,50,50	2	736,354,	0,1138,
1	2298949	2299876	LOC117872908_rna-XM_034761761.1.128	1000	+	2298949	2299876	0,0,200	1	927,	0,		1	207835432	207835518	LOC117872979_rna-XM_034761948.1.60	1000	-	207835432	207835518	255,50,50	1	86,	0,
1	2429207	2430152	LOC117872908_rna-XM_034761761.1.1910	1000	-	2429207	2430152	0,0,200	1	945,	0,		1	211951549	211960466	LOC117872979_rna-XM_034761948.1.1216	1000	-	211951549	211960466	255,50,50	5	314,62,312,314,382,	0,399,2086,2837,8535,
1	1587298	1588246	LOC117872908_rna-XM_034761761.1.1046	1000	-	1587298	1588246	0,0,200	1	948,	0,		1	214847108	214847130	LOC117885024_rna-XM_034786121.1.1	1000	+	214847108	214847130	255,50,50	1	22,	0,
1	1974238	1975186	LOC117872908_rna-XM_034761761.1.1381	1000	+	1974238	1975186	0,0,200	1	948,	0,		1	214954196	214956459	LOC117885024_rna-XM_034786121.1.13636	1000	-	214954196	214956459	0,0,200	3	216,215,163,	0,531,2100,
1	1326245	1327120	LOC117872908_rna-XM_034761761.1.10510	1000	-	1326245	1327120	255,50,50	1	875,	0,		1	251647392	251647624	PRRG3_rna-XM_034780647.1.749056	1000	+	251647392	251647624	255,50,50	1	232,	0,
1	214542088	214566937	LOC117873414_rna-XM_034762810.1.56	1000	+	214542088	214566937	255,50,50	3	130,84,93,	0,22994,24756,		1	344909990	344910078	PROSER3_rna-XM_034756516.1.1300053	1000	+	344909990	344910078	255,50,50	1	88,	0,
1	214915748	214936925	LOC117873414_rna-XM_034762810.1.227	1000	-	214915748	214936925	255,50,50	2	112,118,	0,21059,		1	6583993	6584007	LOC117872133_rna-XM_034760287.1.546	1000	+	6583993	6584007	255,50,50	1	14,	0,
1	214318547	214324476	LOC117873414_rna-XM_034762810.1.268	1000	-	214318547	214324476	255,50,50	2	152,97,	0,5832,		1	6179695	6181197	LOC117872133_rna-XM_034760287.1.988	1000	-	6179695	6181197	255,50,50	2	585,69,	0,1433,
1	214458177	214470547	LOC117873414_rna-XM_034762810.1.2338	1000	+	214458177	214470547	255,50,50	5	96,99,144,152,108,	0,2104,5521,11414,12262,		1	5975965	5977662	LOC117872133_rna-XM_034760287.1.2350	1000	-	5975965	5977662	255,50,50	2	976,37,	0,1660,
1	214490709	214498662	LOC117873414_rna-XM_034762810.1.62615	1000	+	214490709	214498662	255,50,50	4	129,162,152,111,	0,1513,6052,7842,		1	7109048	7109113	LOC117872133_rna-XM_034760287.1.35405	1000	-	7109048	7109113	255,50,50	1	65,	0,
1	269441438	269448388	SNRPF_rna-XM_034773498.1.1	1000	-	269441438	269448388	255,50,50	5	67,65,126,412,21,	0,890,1745,2000,6929,		1	5924384	5926409	LOC117872133_rna-XM_034760287.1.12363	1000	-	5924384	5926409	255,50,50	2	974,69,	0,1956,
1	261728916	261735411	PHF5A_rna-XM_034775444.1.1	1000	-	261728916	261735411	255,50,50	4	90,166,24,51,	0,2720,4372,6444,		1	6490404	6490460	LOC117872133_rna-XM_034760287.1.200178	1000	+	6490404	6490460	255,50,50	1	56,	0,
1	2888334	2889261	LOC117872474_rna-XM_034760961.1.873	1000	+	2888334	2889261	255,50,50	1	927,	0,		1	6055254	6055268	LOC117872133_rna-XM_034760287.1.372012	1000	-	6055254	6055268	255,50,50	1	14,	0,
1	2833113	2834035	LOC117872474_rna-XM_034760961.1.1068	1000	+	2833113	2834035	255,50,50	1	922,	0,		1	5975965	5976937	LOC117872391_rna-XM_034760785.1.657	1000	-	5975965	5976937	255,50,50	1	972,	0,
1	3876097	3877042	LOC117872474_rna-XM_034760961.1.1244	1000	-	3876097	3877042	255,50,50	1	945,	0,		1	5956220	5957157	LOC117872391_rna-XM_034760785.1.882	1000	-	5956220	5957157	255,50,50	1	937,	0,
1	4020396	4021257	LOC117872474_rna-XM_034760961.1.3738	1000	-	4020396	4021257	255,50,50	1	861,	0,		1	7106921	7107324	LOC117872391_rna-XM_034760785.1.3443	1000	-	7106921	7107324	255,50,50	1	403,	0,
1	4224329	4225236	LOC117872474_rna-XM_034760961.1.4076	1000	-	4224329	4225236	255,50,50	1	907,	0,		1	1282996	1283828	LOC117888447_rna-XM_034791897.1.2522	1000	-	1282996	1283828	255,50,50	1	832,	0,
1	1247384	1248331	LOC117872816_rna-XM_034761614.1.689	1000	+	1247384	1248331	255,50,50	1	947,	0,		1	1934258	1935268	LOC117888447_rna-XM_034791897.1.17340	1000	+	1934258	1935268	0,0,200	1	1010,	0,
1	1619783	1620916	LOC117872816_rna-XM_034761614.1.87434	1000	-	1619783	1620916	255,50,50	1	1133,	0,		1	2989619	2990648	LOC117888447_rna-XM_034791897.1.1401697	1000	+	2989619	2990648	0,0,200	1	1029,	0,
1	4941710	4942636	LOC117872273_rna-XM_034760560.1.108	1000	+	4941710	4942636	255,50,50	1	926,	0,		1	130778263	130778310	TCF7_rna-XM_034780417.1.223433	1000	+	130778263	130778310	255,50,50	1	47,	0,
1	5208000	5208938	LOC117872273_rna-XM_034760560.1.2845	1000	+	5208000	5208938	255,50,50	1	938,	0,		1	131590819	131627227	MSL3_rna-XM_034757025.1.1	1000	+	131590819	131627227	255,50,50	14	99,83,96,101,90,125,161,122,159,263,110,100,85,100,	0,3218,4952,5501,7119,8127,8690,10139,15378,16073,19532,20407,21121,36308,
1	4972148	4973290	LOC117872273_rna-XM_034760560.1.3559	1000	+	4972148	4973290	255,50,50	1	1142,	0,		1	344909990	344910078	PROSER3_rna-XM_034756514.1.1300053	1000	+	344909990	344910078	255,50,50	1	88,	0,
1	4624811	4625776	LOC117872273_rna-XM_034760560.1.5273	1000	+	4624811	4625776	255,50,50	1	965,	0,		1	5975965	5976937	LOC117872127_rna-XM_034760258.1.545	1000	-	5975965	5976937	255,50,50	1	972,	0,
1	4603031	4603964	LOC117872273_rna-XM_034760560.1.11015	1000	+	4603031	4603964	255,50,50	1	933,	0,		1	214657201	214712796	A2M_rna-XM_034785806.1.1	1000	-	214657201	214712796	255,50,50	11	26,42,103,124,85,169,21,53,157,184,89,	0,1447,2407,35686,36845,39194,42626,48197,48549,49763,55506,
1	253530055	253530363	RNF40_rna-XM_034768182.1.1514049	1000	+	253530055	253530363	255,50,50	2	40,3,	0,305,		1	214424587	214440629	A2M_rna-XM_034785806.1.260	1000	+	214424587	214440629	255,50,50	8	89,184,157,53,21,169,85,124,	0,4010,5810,6270,11446,12632,14799,15918,
1	151529364	151529577	LOC117885391_rna-XM_034786703.1.120293	1000	-	151529364	151529577	255,50,50	1	213,	0,		1	214470341	214482524	A2M_rna-XM_034785806.1.3385	1000	+	214470341	214482524	255,50,50	6	219,128,91,103,42,26,	0,542,5819,9673,10694,12157,
1	1457294	1458238	LOC117872760_rna-XM_034761525.1.3376	1000	+	1457294	1458238	255,50,50	1	944,	0,		1	214669177	214688837	A2M_rna-XM_034785806.1.1346	1000	-	214669177	214688837	130130130	15	166,75,157,85,177,84,52,122,127,229,121,88,171,150,143,	0,1018,1419,2804,5291,5957,6641,11771,12567,13852,14762,16413,17462,18823,19517,
1	1400696	1400912	LOC117872760_rna-XM_034761525.1.130	1000	+	1400696	1400912	255,50,50	1	216,	0,		1	214444682	214452454	A2M_rna-XM_034785806.1.1478	1000	+	214444682	214452454	255160120	8	143,150,171,88,94,229,127,122,	0,722,1364,2509,4690,5469,6849,7650,
1	1899299	1900249	LOC117872760_rna-XM_034761525.1.658	1000	-	1899299	1900249	255,50,50	1	950,	0,		1	214460427	214460512	A2M_rna-XM_034785806.1.15172	1000	+	214460427	214460512	255,50,50	1	85,	0,
1	1774159	1775106	LOC117872760_rna-XM_034761525.1.1345	1000	+	1774159	1775106	255,50,50	1	947,	0,		1	215588576	215588604	CRP_rna-XM_034756931.1.71714	1000	-	215588576	215588604	255,50,50	1	28,	0,
1	1587298	1588246	LOC117872760_rna-XM_034761525.1.1301	1000	-	1587298	1588246	0,0,200	1	948,	0,		1	206688667	206688694	CRP_rna-XM_034756931.1.82971	1000	+	206688667	206688694	255,50,50	1	27,	0,
1	4603031	4603964	LOC117872227_rna-XM_034760475.1.507	1000	+	4603031	4603964	255,50,50	1	933,	0,		1	8586742	8589623	LOC117871353_rna-XM_034759254.1.4914	1000	-	8586742	8589623	255,50,50	2	487,39,	0,2842,
1	224812394	224853890	DUSP16_rna-XM_034784416.1.1	1000	+	224812394	224853890	255,50,50	6	231,139,164,158,125,1182,	0,1479,24864,33713,35842,40314,		1	303923312	303925560	CENPBD1_rna-XM_034762706.1.1	1000	+	303923312	303925560	255,50,50	2	53,760,	0,1488,
1	216194558	216194873	LOC117888795_rna-XM_034792527.1.205572	1000	-	216194558	216194873	255,50,50	1	315,	0,		1	134418523	134479701	PIR_rna-XM_034756478.1.1	1000	-	134418523	134479701	255,50,50	8	116,24,73,83,45,78,204,83,	0,782,1755,12196,17592,29621,60396,61095,
1	350134911	350135006	LOC117888463_rna-XM_034791888.1.1299554	1000	+	350134911	350135006	255,50,50	1	95,	0,		1	2761984	2762932	LOC117883758_rna-XM_034783512.1.1646	1000	+	2761984	2762932	0,0,200	1	948,	0,
1	6475876	6475936	LOC117888463_rna-XM_034791888.1.1445921	1000	+	6475876	6475936	255,50,50	1	60,	0,		1	8506404	8506467	LOC117871352_rna-XM_034759245.1.1376	1000	+	8506404	8506467	255,50,50	1	63,	0,
1	264802150	264802287	LOC117879258_rna-XM_034774313.1.1	1000	-	264802150	264802287	255,50,50	1	137,	0,		1	8586742	8589623	LOC117871352_rna-XM_034759245.1.11561	1000	-	8586742	8589623	255,50,50	2	487,39,	0,2842,
1	4345011	4346010	LOC117885587_rna-XM_034786887.1.140	1000	+	4345011	4346010	255,50,50	1	999,	0,		1	303791415	303792239	LOC117885375_rna-XM_034786690.1.5094	1000	-	303791415	303792239	255,50,50	1	824,	0,
1	2888314	2889261	LOC117885587_rna-XM_034786887.1.399	1000	+	2888314	2889261	255,50,50	1	947,	0,		1	148770823	148771397	LOC117885375_rna-XM_034786690.1.5815	1000	-	148770823	148771397	255,50,50	1	574,	0,
1	3110920	3111781	LOC117885587_rna-XM_034786887.1.133	1000	+	3110920	3111781	255,50,50	1	861,	0,		1	164954495	164955163	LOC117885375_rna-XM_034786690.1.8982	1000	-	164954495	164955163	255,50,50	1	668,	0,
1	3876097	3877074	LOC117885587_rna-XM_034786887.1.753	1000	-	3876097	3877074	255,50,50	1	977,	0,		1	187874467	187874587	LOC117876449_rna-XM_034768694.1.761242	1000	-	187874467	187874587	255,50,50	1	120,	0,
1	4725497	4726028	LOC117885587_rna-XM_034786887.1.364	1000	-	4725497	4726028	255,50,50	1	531,	0,		1	133432879	133433993	LOC117886758_rna-XM_034788803.1.1165422	1000	-	133432879	133433993	255,50,50	2	147,147,	0,967,
1	4020392	4021355	LOC117885587_rna-XM_034786887.1.718	1000	-	4020392	4021355	255,50,50	1	963,	0,		1	346682800	346684460	LOC117873455_rna-XM_034762849.1.34	1000	+	346682800	346684460	255,50,50	2	83,80,	0,1580,
1	3964847	3965831	LOC117885587_rna-XM_034786887.1.259	1000	-	3964847	3965831	255,50,50	1	984,	0,		1	346734780	346739896	LOC117873455_rna-XM_034762849.1.2501	1000	-	346734780	346739896	255,50,50	3	112,141,95,	0,4082,5021,
1	4102141	4103120	LOC117885587_rna-XM_034786887.1.3218	1000	-	4102141	4103120	255,50,50	1	979,	0,		1	343912273	343913630	LOC117873455_rna-XM_034762849.1.59588	1000	-	343912273	343913630	255,50,50	2	80,83,	0,1274,
1	2833069	2834035	LOC117885587_rna-XM_034786887.1.65519	1000	+	2833069	2834035	255,50,50	1	966,	0,		1	5902337	5904009	LOC117872280_rna-XM_034760573.1.85	1000	+	5902337	5904009	255,50,50	1	1672,	0,
1	213526555	213539535	LOC117870953_rna-XM_034758463.1.1	1000	+	213526555	213539535	255,50,50	9	97,153,103,166,91,97,60,130,115,	0,3090,6428,7587,8521,11677,12022,12439,12865,		1	5975965	5976937	LOC117872280_rna-XM_034760573.1.1785	1000	-	5975965	5976937	255,50,50	1	972,	0,
1	153074750	153076517	LOC117886989_rna-XM_034789207.1.276128	1000	-	153074750	153076517	255,50,50	2	376,467,	0,1300,		1	5956220	5957157	LOC117872280_rna-XM_034760573.1.2839	1000	-	5956220	5957157	255,50,50	1	937,	0,
1	331324036	331325652	LOC117886989_rna-XM_034789207.1.285728	1000	-	331324036	331325652	255,50,50	2	254,544,	0,1072,		1	7106957	7107324	LOC117872280_rna-XM_034760573.1.4976	1000	-	7106957	7107324	255,50,50	1	367,	0,
1	32205314	32205343	LOC117867676_rna-XM_034752897.1.660096	1000	+	32205314	32205343	255,50,50	1	29,	0,		1	134418523	134479701	PIR_rna-XM_034756441.1.1	1000	-	134418523	134479701	255,50,50	8	116,24,73,83,45,78,204,83,	0,782,1755,12196,17592,29621,60396,61095,
1	3421177	3422111	LOC117885379_rna-XM_034786721.1.2161	1000	-	3421177	3422111	255,50,50	1	934,	0,		1	3120047	3120723	LOC117872794_rna-XM_034761573.1.126	1000	+	3120047	3120723	255,50,50	1	676,	0,
1	4345055	4346010	LOC117885379_rna-XM_034786721.1.4879	1000	+	4345055	4346010	255,50,50	1	955,	0,		1	2070432	2071373	LOC117872794_rna-XM_034761573.1.1268	1000	+	2070432	2071373	0,0,200	1	941,	0,
1	3876097	3877042	LOC117885379_rna-XM_034786721.1.22422	1000	-	3876097	3877042	255,50,50	1	945,	0,		1	6193014	6193406	LOC117872322_rna-XM_034760676.1.341	1000	-	6193014	6193406	255,50,50	1	392,	0,
1	4862749	4863681	LOC117872403_rna-XM_034760827.1.364	1000	+	4862749	4863681	255,50,50	1	932,	0,		1	214657201	214712796	A2M_rna-XM_034785797.1.1	1000	-	214657201	214712796	255,50,50	14	26,42,103,162,110,115,124,85,169,21,53,157,184,89,	0,1447,2407,33681,34311,34601,35686,36845,39194,42626,48197,48549,49763,55506,
1	4603031	4603964	LOC117872403_rna-XM_034760827.1.10041	1000	+	4603031	4603964	255,50,50	1	933,	0,		1	214424587	214442640	A2M_rna-XM_034785797.1.260	1000	+	214424587	214442640	255,50,50	11	89,184,157,53,21,169,85,124,115,110,162,	0,4010,5810,6270,11446,12632,14799,15918,17011,17306,17891,
1	4941710	4942636	LOC117872403_rna-XM_034760827.1.102383	1000	+	4941710	4942636	255,50,50	1	926,	0,		1	214470341	214482524	A2M_rna-XM_034785797.1.3385	1000	+	214470341	214482524	255,50,50	6	219,128,91,103,42,26,	0,542,5819,9673,10694,12157,
1	4624811	4625776	LOC117872403_rna-XM_034760827.1.194708	1000	+	4624811	4625776	255,50,50	1	965,	0,		1	214669177	214688837	A2M_rna-XM_034785797.1.1346	1000	-	214669177	214688837	130130130	15	166,75,157,85,177,84,52,122,127,229,121,88,171,150,143,	0,1018,1419,2804,5291,5957,6641,11771,12567,13852,14762,16413,17462,18823,19517,
1	119233263	119235714	LOC117870702_rna-XM_034757967.1.1	1000	+	119233263	119235714	255,50,50	3	43,118,197,	0,901,2254,		1	214444682	214452454	A2M_rna-XM_034785797.1.1478	1000	+	214444682	214452454	255160120	8	143,150,171,88,94,229,127,122,	0,722,1364,2509,4690,5469,6849,7650,
1	119264238	119264340	LOC117870702_rna-XM_034757967.1.1156810	1000	+	119264238	119264340	130130130	1	102,	0,		1	214460427	214460512	A2M_rna-XM_034785797.1.15172	1000	+	214460427	214460512	255,50,50	1	85,	0,
1	119263662	119263705	LOC117870702_rna-XM_034757967.1.1855979	1000	+	119263662	119263705	130130130	1	43,	0,		1	1283077	1283828	LOC117872785_rna-XM_034761555.1.2369	1000	-	1283077	1283828	255,50,50	1	751,	0,
1	232506851	232551697	CFAP94_rna-XM_034782745.1.1	1000	+	232506851	232551697	255,50,50	15	3,20,89,92,101,137,147,104,267,106,167,151,215,168,276,	0,3368,8851,10251,12029,14227,17820,30465,31802,35079,37382,38507,40929,41952,44570,		2	151136066	151145237	LOC117882904_rna-XM_034781781.1.3301	1000	-	151136066	151145237	255,50,50	6	221,103,96,99,122,19,	0,645,1416,1719,2600,9152,
1	81951874	81980706	OBI1_rna-XM_034758283.1.1	1000	-	81951874	81980706	255,50,50	6	1557,89,249,92,136,72,	0,12947,15513,17898,18823,28760,		2	156147142	156156238	LOC117882904_rna-XM_034781781.1.5038	1000	-	156147142	156156238	255,50,50	5	176,98,84,106,24,	0,610,1451,2028,9072,
1	1523238	1524183	LOC117887607_rna-XM_034790286.1.358	1000	+	1523238	1524183	255,50,50	1	945,	0,		2	148454814	148455591	LOC117882904_rna-XM_034781781.1.196172	1000	+	148454814	148455591	255,50,50	2	103,228,	0,549,
1	2888334	2889261	LOC117872656_rna-XM_034761341.1.248	1000	+	2888334	2889261	255,50,50	1	927,	0,		2	153631175	153632748	LOC117882904_rna-XM_034781781.1.268132	1000	+	153631175	153632748	255,50,50	3	100,92,212,	0,390,1361,
1	2799828	2800766	LOC117872656_rna-XM_034761341.1.1342	1000	+	2799828	2800766	255,50,50	1	938,	0,		2	150802269	150802293	LOC117882904_rna-XM_034781781.1.6940	1000	+	150802269	150802293	255,50,50	1	24,	0,
1	3876097	3877042	LOC117872656_rna-XM_034761341.1.15462	1000	-	3876097	3877042	255,50,50	1	945,	0,		2	260712777	260712883	LOC117870259_rna-XM_034757346.1.1488519	1000	+	260712777	260712883	255,50,50	1	106,	0,
1	2842985	2843917	LOC117872656_rna-XM_034761341.1.61003	1000	+	2842985	2843917	255,50,50	1	932,	0,		2	1054184	1054190	LOC117870259_rna-XM_034757346.1.1831639	1000	+	1054184	1054190	255,50,50	1	6,	0,
1	2833113	2834035	LOC117872656_rna-XM_034761341.1.135036	1000	+	2833113	2834035	255,50,50	1	922,	0,		2	261417062	261417074	INKA1_rna-XM_034777138.1.1680951	1000	+	261417062	261417074	255,50,50	1	12,	0,
1	3188736	3189672	LOC117872656_rna-XM_034761341.1.149211	1000	-	3188736	3189672	255,50,50	1	936,	0,		2	130277864	130277917	LOC117887026_rna-XM_034789253.1.1676058	1000	-	130277864	130277917	255,50,50	1	53,	0,
1	4460423	4461057	LOC117883608_rna-XM_034783110.1.445	1000	-	4460423	4461057	255,50,50	1	634,	0,		2	137206231	137206843	LOC117882587_rna-XM_034781116.1.4207	1000	+	137206231	137206843	255,50,50	2	490,32,	0,580,
1	4616798	4616838	LOC117883608_rna-XM_034783110.1.1787	1000	+	4616798	4616838	255,50,50	1	40,	0,		2	132905400	132905791	LOC117882587_rna-XM_034781116.1.4838	1000	-	132905400	132905791	255,50,50	1	391,	0,
1	4543869	4543915	LOC117883608_rna-XM_034783110.1.58462	1000	-	4543869	4543915	255,50,50	1	46,	0,		2	259439538	259443475	LOC117871865_rna-XM_034759631.1.132115	1000	-	259439538	259443475	255,50,50	2	384,24,	0,3913,
1	4972148	4973290	LOC117883707_rna-XM_034783380.1.952	1000	+	4972148	4973290	255,50,50	1	1142,	0,		2	152372724	152374767	LOC117877402_rna-XM_034770513.1.4012	1000	+	152372724	152374767	255,50,50	4	115,94,151,288,	0,362,621,1755,
1	240322000	240334819	LOC117882871_rna-XM_034781739.1.352170	1000	-	240322000	240334819	255,50,50	10	40,83,84,72,107,123,78,117,160,66,	0,1166,2525,3075,4223,6146,6987,7831,8680,12753,		2	151134184	151136266	LOC117877402_rna-XM_034770513.1.5952	1000	-	151134184	151136266	255,50,50	4	357,151,77,112,	0,1328,1641,1970,
1	222876229	222877000	LOC117870807_rna-XM_034758183.1.1	1000	-	222876229	222877000	255,50,50	1	771,	0,		2	149550446	149552471	LOC117877402_rna-XM_034770513.1.10758	1000	-	149550446	149552471	255,50,50	4	300,153,95,115,	0,1254,1573,1910,
1	215774350	215778365	LOC117881083_rna-XM_034777946.1.2022	1000	+	215774350	215778365	255,50,50	9	293,80,123,80,106,96,105,136,20,	0,662,1098,1522,2026,2341,3125,3608,3995,		2	154226894	154228864	LOC117877402_rna-XM_034770513.1.25892	1000	-	154226894	154228864	255,50,50	3	334,95,104,	0,1504,1866,
1	216285823	216285918	LOC117881083_rna-XM_034777946.1.63697	1000	+	216285823	216285918	255,50,50	1	95,	0,		2	150816773	150819323	LOC117877402_rna-XM_034770513.1.32455	1000	+	150816773	150819323	255,50,50	2	152,263,	0,2287,
1	137551776	137598446	TXLNG_rna-XM_034756204.1.1	1000	+	137551776	137598446	255,50,50	10	141,310,92,170,194,120,76,93,96,318,	0,9517,10640,34841,36036,39125,42883,44592,45294,46352,		2	156144177	156145582	LOC117877402_rna-XM_034770513.1.37848	1000	-	156144177	156145582	255,50,50	2	251,154,	0,1251,
1	158216094	158216176	TFF2_rna-XM_034753370.1.1	1000	+	158216094	158216176	255,50,50	1	82,	0,		2	148455384	148456149	LOC117877402_rna-XM_034770513.1.112581	1000	+	148455384	148456149	255,50,50	3	115,95,152,	0,351,613,
1	158195298	158195306	TFF2_rna-XM_034753370.1.823211	1000	-	158195298	158195306	255,50,50	1	8,	0,		2	132938689	132938880	LOC117877402_rna-XM_034770513.1.182842	1000	-	132938689	132938880	255,50,50	1	191,	0,
1	158178297	158178305	TFF2_rna-XM_034753370.1.972465	1000	+	158178297	158178305	255,50,50	1	8,	0,		2	132898716	132900000	LOC117877402_rna-XM_034770513.1.248506	1000	-	132898716	132900000	255,50,50	2	200,152,	0,1132,
1	349875485	349928968	FLNC_rna-XM_034762955.1.1	1000	-	349875485	349928968	255,50,50	44	188,210,219,177,133,116,138,270,243,123,302,284,100,99,248,24,190,156,124,167,161,163,173,598,263,116,170,89,160,122,142,113,193,135,124,138,200,163,78,119,152,98,247,344,	0,636,1106,1806,2385,2935,3598,3944,4901,5626,6154,9196,10061,10777,11387,11944,12519,13158,13908,14419,15053,15904,16934,17898,19048,19922,20485,21029,21911,22600,23029,24553,25422,26295,26689,27205,35769,36055,37996,38507,38913,39772,42186,53139,		2	108748347	108748500	LOC117877402_rna-XM_034770513.1.308730	1000	+	108748347	108748500	255,50,50	1	153,	0,
1	349818090	349818142	FLNC_rna-XM_034762955.1.520266	1000	+	349818090	349818142	255,50,50	1	52,	0,		2	103378047	103378095	HCFC2_rna-XM_034778502.1.31661	1000	-	103378047	103378095	255,50,50	1	48,	0,
1	3651371	3652282	LOC117884602_rna-XM_034785099.1.218	1000	-	3651371	3652282	255,50,50	1	911,	0,		2	48139231	48147998	LOC117873627_rna-XM_034763215.1.2	1000	+	48139231	48147998	255,50,50	7	37,192,119,96,63,157,78,	0,294,1619,3698,6643,7588,8689,
1	4102047	4103076	LOC117884602_rna-XM_034785099.1.243	1000	-	4102047	4103076	255,50,50	1	1029,	0,		2	1022981	1023189	LOC117869664_rna-XM_034756692.1.1793637	1000	+	1022981	1023189	255,50,50	1	208,	0,
1	2833113	2834139	LOC117884602_rna-XM_034785099.1.485	1000	+	2833113	2834139	255,50,50	1	1026,	0,		2	259515560	259534026	LOC117871858_rna-XM_034759613.1.2	1000	+	259515560	259534026	255,50,50	8	354,402,127,114,114,120,114,1038,	0,2246,5191,7023,7319,9615,10359,17428,
1	3680090	3681074	LOC117884602_rna-XM_034785099.1.841	1000	+	3680090	3681074	255,50,50	1	984,	0,		2	259515560	259534026	LOC117871858_rna-XM_034759616.1.2	1000	+	259515560	259534026	255,50,50	8	354,402,82,114,114,120,114,1038,	0,2246,5236,7023,7319,9615,10359,17428,
1	4020381	4021257	LOC117884602_rna-XM_034785099.1.801	1000	-	4020381	4021257	255,50,50	1	876,	0,		2	172978433	172978503	LOC117871725_id-LOC117871725.199	1000	+	172978433	172978503	255,50,50	1	70,	0,
1	2799828	2800886	LOC117884602_rna-XM_034785099.1.2216	1000	+	2799828	2800886	255,50,50	1	1058,	0,		2	233694655	233698837	LOC117872075_rna-XM_034760109.1.2	1000	+	233694655	233698837	255,50,50	2	1134,58,	0,4124,
1	3219044	3220056	LOC117884602_rna-XM_034785099.1.5129	1000	+	3219044	3220056	255,50,50	1	1012,	0,		2	148153760	148153777	NDUFAF6_rna-XM_034763320.1.323474	1000	+	148153760	148153777	255,50,50	1	17,	0,
1	4224211	4225236	LOC117884602_rna-XM_034785099.1.137058	1000	-	4224211	4225236	255,50,50	1	1025,	0,		2	260712777	260712883	LOC117870261_rna-XM_034757351.1.1498192	1000	+	260712777	260712883	255,50,50	1	106,	0,
1	1653066	1654013	LOC117872898_rna-XM_034761748.1.103	1000	+	1653066	1654013	0,0,200	1	947,	0,		2	1054184	1054190	LOC117870261_rna-XM_034757351.1.1831655	1000	+	1054184	1054190	255,50,50	1	6,	0,
1	6111003	6111950	LOC117872898_rna-XM_034761748.1.44064	1000	-	6111003	6111950	255,50,50	1	947,	0,		2	151136699	151137880	LOC117885839_rna-XM_034787340.1.1866	1000	-	151136699	151137880	255,50,50	3	115,96,95,	0,783,1086,
1	882877	883825	LOC117872898_rna-XM_034761748.1.1008930	1000	-	882877	883825	0,0,200	1	948,	0,		2	151120421	151121707	LOC117885839_rna-XM_034787340.1.1904	1000	-	151120421	151121707	255,50,50	3	169,114,113,	0,849,1173,
1	3240080	3240992	LOC117872898_rna-XM_034761748.1.1370462	1000	+	3240080	3240992	0,0,200	1	912,	0,		2	153625004	153626519	LOC117885839_rna-XM_034787340.1.5553	1000	+	153625004	153626519	255,50,50	3	102,95,119,	0,574,1396,
1	214501563	214501681	LOC117885121_rna-XM_034786287.1.936	1000	+	214501563	214501681	255,50,50	1	118,	0,		2	102249714	102254563	LOC117873277_rna-XM_034762463.1.2	1000	+	102249714	102254563	255,50,50	5	385,172,179,97,151,	0,1331,3209,4172,4698,
1	214721492	214722926	LOC117885121_rna-XM_034786287.1.2529	1000	+	214721492	214722926	255,50,50	3	152,104,64,	0,749,1370,		2	260375327	260375368	LOC117871876_rna-XM_034759652.1.65	1000	+	260375327	260375368	255,50,50	1	41,	0,
1	215101032	215105771	LOC117885121_rna-XM_034786287.1.119686	1000	+	215101032	215105771	255,50,50	3	152,106,157,	0,3714,4582,		2	260406546	260406585	LOC117871877_rna-XM_034759656.1.9401	1000	-	260406546	260406585	255,50,50	1	39,	0,
1	214910679	214911524	LOC117885121_rna-XM_034786287.1.166618	1000	-	214910679	214911524	255,50,50	2	104,152,	0,693,		2	5670525	5682248	LOC117871692_rna-XM_034759471.1.35623	1000	+	5670525	5682248	255,50,50	2	52,120,	0,11603,
1	215003181	215003287	LOC117885121_rna-XM_034786287.1.722825	1000	+	215003181	215003287	255,50,50	1	106,	0,		2	5659838	5665243	LOC117871692_rna-XM_034759471.1.1655906	1000	+	5659838	5665243	255,50,50	3	52,106,137,	0,2715,5268,
1	4603031	4603964	LOC117872290_rna-XM_034760596.1.203	1000	+	4603031	4603964	255,50,50	1	933,	0,		2	102249717	102254563	LOC117873277_rna-XM_034762465.1.2	1000	+	102249717	102254563	255,50,50	5	382,172,179,97,151,	0,1328,3206,4169,4695,
1	2526534	2527475	LOC117872665_rna-XM_034761366.1.119	1000	+	2526534	2527475	255,50,50	1	941,	0,		2	245959036	246004956	ACTR3B_rna-XM_034759980.1.2	1000	-	245959036	246004956	255,50,50	12	90,74,126,93,174,142,108,96,111,125,56,44,	0,695,1336,13768,17934,18854,20965,21228,22615,23856,32877,45876,
1	1619783	1620916	LOC117873290_rna-XM_034762503.1.798	1000	-	1619783	1620916	255,50,50	1	1133,	0,		2	154775792	154776139	LOC117878359_rna-XM_034772530.1.298668	1000	-	154775792	154776139	255,50,50	1	347,	0,
1	843942	844877	LOC117873290_rna-XM_034762503.1.2839	1000	-	843942	844877	255,50,50	1	935,	0,		2	148153760	148153777	NDUFAF6_rna-XM_034763321.1.323474	1000	+	148153760	148153777	255,50,50	1	17,	0,
1	871386	872089	LOC117873290_rna-XM_034762503.1.7155	1000	+	871386	872089	255,50,50	1	703,	0,		2	260579073	260579106	U2AF1L4_rna-XM_034756730.1.693788	1000	-	260579073	260579106	255,50,50	1	33,	0,
1	4624811	4625776	LOC117872072_rna-XM_034760097.1.173	1000	+	4624811	4625776	255,50,50	1	965,	0,		2	151136066	151138506	LOC117872897_rna-XM_034761739.1.5260	1000	-	151136066	151138506	255,50,50	4	221,96,99,209,	0,1416,1719,2231,
1	4818650	4819585	LOC117872072_rna-XM_034760097.1.594	1000	+	4818650	4819585	255,50,50	1	935,	0,		2	153631175	153632748	LOC117872897_rna-XM_034761739.1.306838	1000	+	153631175	153632748	255,50,50	3	100,92,203,	0,390,1370,
1	4603031	4603964	LOC117872072_rna-XM_034760097.1.3706	1000	+	4603031	4603964	255,50,50	1	933,	0,		2	260369365	260369375	LOC117873925_rna-XM_034763827.1.65	1000	+	260369365	260369375	255,50,50	1	10,	0,
1	3476159	3477091	LOC117872072_rna-XM_034760097.1.4523	1000	+	3476159	3477091	255,50,50	1	932,	0,		2	260941529	260941539	LOC117873925_rna-XM_034763827.1.663883	1000	-	260941529	260941539	255,50,50	1	10,	0,
1	4862749	4863681	LOC117872072_rna-XM_034760097.1.36345	1000	+	4862749	4863681	255,50,50	1	932,	0,		2	3119378	3119425	TCF7_rna-XM_034780425.1.275894	1000	-	3119378	3119425	255,50,50	1	47,	0,
1	9531875	9532319	LOC117869938_rna-XM_034757036.1.1175146	1000	-	9531875	9532319	255,50,50	1	444,	0,		2	231997391	231997405	CSNK1A1_rna-XM_034779139.1.136473	1000	+	231997391	231997405	255,50,50	1	14,	0,
1	1289343	1289928	LOC117888125_rna-XM_034791286.1.1	1000	+	1289343	1289928	255,50,50	1	585,	0,		2	185780499	185780717	LOC117872447_rna-XM_034760902.1.30468	1000	+	185780499	185780717	255,50,50	1	218,	0,
1	1985834	1986313	LOC117888125_rna-XM_034791286.1.103	1000	-	1985834	1986313	255160120	1	479,	0,		2	173656904	173657085	TCF24_rna-XM_034763040.1.1030814	1000	-	173656904	173657085	255,50,50	1	181,	0,
1	871454	872089	LOC117888125_rna-XM_034791286.1.1884	1000	+	871454	872089	255,50,50	1	635,	0,		2	249727053	249741917	LOC117871998_rna-XM_034759925.1.2	1000	-	249727053	249741917	255,50,50	9	207,109,215,94,122,169,155,104,383,	0,1021,3580,4520,8046,8621,11262,13587,14481,
1	1578486	1579390	LOC117873105_rna-XM_034762142.1.4075	1000	+	1578486	1579390	255,50,50	1	904,	0,		2	69293375	69293491	ST18_rna-XM_034762911.1.2855	1000	+	69293375	69293491	255,50,50	1	116,	0,
1	216380221	216382497	LOC117869101_rna-XM_034755604.1.4668	1000	-	216380221	216382497	255,50,50	3	225,448,1010,	0,413,1266,		2	243835399	243835413	KPNA1_rna-XM_034787726.1.221549	1000	-	243835399	243835413	255,50,50	1	14,	0,
1	2833113	2834035	LOC117872601_rna-XM_034761246.1.1318	1000	+	2833113	2834035	255,50,50	1	922,	0,		2	213969529	213970202	PPP1R18_rna-XM_034757550.1.1731182	1000	-	213969529	213970202	255,50,50	1	673,	0,
1	3876097	3877042	LOC117872601_rna-XM_034761246.1.1951	1000	-	3876097	3877042	255,50,50	1	945,	0,		2	261160516	261161358	LOC117871955_rna-XM_034759846.1.535	1000	+	261160516	261161358	255,50,50	1	842,	0,
1	4138124	4138412	LOC117872601_rna-XM_034761246.1.1366	1000	-	4138124	4138412	255,50,50	1	288,	0,		2	259517667	259534026	LOC117871858_rna-XM_034759617.1.2	1000	+	259517667	259534026	255,50,50	8	47,402,127,114,114,120,114,1038,	0,139,3084,4916,5212,7508,8252,15321,
1	4050584	4050790	LOC117872601_rna-XM_034761246.1.1560	1000	-	4050584	4050790	255,50,50	1	206,	0,		2	151136699	151139915	LOC117882904_rna-XM_034781786.1.3301	1000	-	151136699	151139915	255,50,50	5	115,96,99,122,275,	0,783,1086,1967,2941,
1	4165807	4166522	LOC117872601_rna-XM_034761246.1.60995	1000	+	4165807	4166522	255,50,50	1	715,	0,		2	156147737	156150722	LOC117882904_rna-XM_034781786.1.5038	1000	-	156147737	156150722	255,50,50	4	113,84,106,270,	0,856,1433,2715,
1	2888334	2889261	LOC117872601_rna-XM_034761246.1.5381	1000	+	2888334	2889261	255,50,50	1	927,	0,		2	151660405	151662577	LOC117882904_rna-XM_034781786.1.15721	1000	-	151660405	151662577	255,50,50	4	114,96,106,120,	0,825,1131,2052,
1	3188736	3189672	LOC117872601_rna-XM_034761246.1.2032	1000	-	3188736	3189672	255,50,50	1	936,	0,		2	153631175	153631657	LOC117882904_rna-XM_034781786.1.268132	1000	+	153631175	153631657	255,50,50	2	100,92,	0,390,
1	3680090	3680966	LOC117872601_rna-XM_034761246.1.3915	1000	+	3680090	3680966	255,50,50	1	876,	0,		2	220860373	220860443	KRBA2_rna-XM_034768332.1.143883	1000	+	220860373	220860443	255,50,50	1	70,	0,
1	259203153	259203160	LOC117873278_rna-XM_034762473.1.104482	1000	-	259203153	259203160	255,50,50	1	7,	0,		2	132884854	132886606	KRBA2_rna-XM_034768332.1.391871	1000	-	132884854	132886606	255,50,50	3	122,116,200,	0,214,1552,
1	843942	844877	LOC117872884_rna-XM_034761723.1.689	1000	-	843942	844877	255,50,50	1	935,	0,		2	3119378	3119425	TCF7_rna-XM_034780418.1.275894	1000	-	3119378	3119425	255,50,50	1	47,	0,
1	215775448	215779865	LOC117882364_rna-XM_034780525.1.2115	1000	+	215775448	215779865	255,50,50	5	123,80,106,96,193,	0,424,928,1243,4224,		2	140652048	140652455	LOC117875520_rna-XM_034766903.1.168180	1000	+	140652048	140652455	255,50,50	1	407,	0,
1	216285823	216285918	LOC117882364_rna-XM_034780525.1.83445	1000	+	216285823	216285918	255,50,50	1	95,	0,		2	165313611	165366833	RAMP3_rna-XM_034761295.1.2	1000	-	165313611	165366833	255,50,50	3	97,133,195,	0,13281,53027,
1	5208000	5208938	LOC117872311_rna-XM_034760647.1.284	1000	+	5208000	5208938	255,50,50	1	938,	0,		2	115152026	115152104	RAMP3_rna-XM_034761295.1.20757	1000	+	115152026	115152104	130130130	1	78,	0,
1	4941710	4942636	LOC117872311_rna-XM_034760647.1.99804	1000	+	4941710	4942636	255,50,50	1	926,	0,		2	246550046	246550253	LOC117872023_rna-XM_034759975.1.2	1000	-	246550046	246550253	255,50,50	1	207,	0,
1	4624811	4625776	LOC117872311_rna-XM_034760647.1.7823	1000	+	4624811	4625776	255,50,50	1	965,	0,		2	87867462	87867484	LOC117888968_rna-XM_034792765.1.1224764	1000	+	87867462	87867484	255,50,50	1	22,	0,
1	4972148	4973290	LOC117872311_rna-XM_034760647.1.120415	1000	+	4972148	4973290	255,50,50	1	1142,	0,		2	249745637	249745852	LOC117871999_rna-XM_034759926.1.2	1000	-	249745637	249745852	255,50,50	1	215,	0,
1	52082956	52082959	LOC117886976_rna-XM_034789176.1.744646	1000	-	52082956	52082959	255,50,50	1	3,	0,		2	249713916	249741917	LOC117871999_rna-XM_034759926.1.8021	1000	-	249713916	249741917	255,50,50	10	76,207,109,215,94,122,169,155,104,383,	0,13137,14158,16717,17657,21183,21758,24399,26724,27618,
1	2064807	2065755	LOC117873248_rna-XM_034762412.1.83204	1000	-	2064807	2065755	255,50,50	1	948,	0,		2	151136066	151137880	LOC117872897_rna-XM_034761744.1.5260	1000	-	151136066	151137880	255,50,50	4	221,103,96,95,	0,645,1416,1719,
1	1899299	1900249	LOC117873248_rna-XM_034762412.1.122781	1000	-	1899299	1900249	255,50,50	1	950,	0,		2	149552264	149552492	LOC117872897_rna-XM_034761744.1.144322	1000	-	149552264	149552492	255,50,50	1	228,	0,
1	240322000	240334819	LOC117882871_rna-XM_034781745.1.352170	1000	-	240322000	240334819	255,50,50	10	40,83,84,72,107,123,78,117,150,66,	0,1166,2525,3075,4223,6146,6987,7831,8690,12753,		2	148455363	148455591	LOC117872897_rna-XM_034761744.1.172112	1000	+	148455363	148455591	255,50,50	1	228,	0,
1	260395618	260395674	LOC117885783_rna-XM_034787218.1.489893	1000	-	260395618	260395674	255,50,50	1	56,	0,		2	154228651	154229404	LOC117872897_rna-XM_034761744.1.192610	1000	-	154228651	154229404	255,50,50	2	234,84,	0,669,
1	3219044	3219985	LOC117884898_rna-XM_034785904.1.182	1000	+	3219044	3219985	255,50,50	1	941,	0,		2	153631176	153632748	LOC117872897_rna-XM_034761744.1.306838	1000	+	153631176	153632748	255,50,50	3	99,92,203,	0,389,1369,
1	2842985	2843917	LOC117884898_rna-XM_034785904.1.1609	1000	+	2842985	2843917	255,50,50	1	932,	0,		2	151136066	151139915	LOC117882904_rna-XM_034781785.1.3301	1000	-	151136066	151139915	255,50,50	4	221,99,122,275,	0,1719,2600,3574,
1	4020376	4021008	LOC117886315_rna-XM_034788050.1.113	1000	-	4020376	4021008	255,50,50	1	632,	0,		2	156147142	156150722	LOC117882904_rna-XM_034781785.1.5038	1000	-	156147142	156150722	255,50,50	3	176,106,270,	0,2028,3310,
1	3421177	3421875	LOC117886315_rna-XM_034788050.1.556	1000	-	3421177	3421875	255,50,50	1	698,	0,		2	151659752	151662577	LOC117882904_rna-XM_034781785.1.15721	1000	-	151659752	151662577	255,50,50	3	228,106,120,	0,1784,2705,
1	8615614	8790486	LOC117889022_rna-XM_034792864.1.40	1000	-	8615614	8790486	255,50,50	15	42,112,76,106,170,90,166,133,82,170,72,79,65,83,43,	0,21381,36555,55935,66591,70177,77192,102394,114200,123016,140472,165256,169855,171919,174829,		2	153631175	153632748	LOC117882904_rna-XM_034781785.1.268132	1000	+	153631175	153632748	255,50,50	2	100,203,	0,1370,
1	8476339	8476417	LOC117889022_rna-XM_034792864.1.48232	1000	-	8476339	8476417	255,50,50	1	78,	0,		2	251632825	251632869	LOC117879146_rna-XM_034774130.1.4822	1000	+	251632825	251632869	255,50,50	1	44,	0,
1	350138935	350138955	SMG5_rna-XM_034756358.1.1412837	1000	-	350138935	350138955	255,50,50	1	20,	0,		2	117438451	117438874	LOC117879146_rna-XM_034774130.1.81558	1000	-	117438451	117438874	255,50,50	1	423,	0,
1	113521012	113526576	LOC117879401_rna-XM_034774614.1.1	1000	-	113521012	113526576	255,50,50	6	273,97,126,98,119,181,	0,480,1526,1976,3305,5383,		2	159336563	159336622	LOC117879146_rna-XM_034774130.1.112918	1000	+	159336563	159336622	255,50,50	1	59,	0,
1	349819054	349819180	LOC117871933_rna-XM_034759795.1.1418129	1000	-	349819054	349819180	255,50,50	1	126,	0,		2	187653305	187653369	LOC117879146_rna-XM_034774130.1.209269	1000	+	187653305	187653369	255,50,50	1	64,	0,
1	216194558	216194873	LOC117888795_rna-XM_034792523.1.205572	1000	-	216194558	216194873	255,50,50	1	315,	0,		2	159406932	159406983	LOC117879146_rna-XM_034774130.1.296153	1000	-	159406932	159406983	255,50,50	1	51,	0,
1	216194558	216194873	LOC117888795_rna-XM_034792526.1.205572	1000	-	216194558	216194873	255,50,50	1	315,	0,		2	14964816	14964870	LOC117879146_rna-XM_034774130.1.824657	1000	+	14964816	14964870	255,50,50	1	54,	0,
1	47311528	47311539	CSNK1A1_rna-XM_034779139.1.228604	1000	-	47311528	47311539	255,50,50	1	11,	0,		2	118623281	118638470	LOC117873088_rna-XM_034762111.1.1908	1000	+	118623281	118638470	255,50,50	6	165,137,118,143,168,405,	0,5033,6721,7077,13746,14784,
1	334197772	334197777	CSNK1A1_rna-XM_034779139.1.270316	1000	+	334197772	334197777	255,50,50	1	5,	0,		2	120860220	120860645	RPS18_rna-XM_034760536.1.2	1000	-	120860220	120860645	255,50,50	3	131,88,202,	0,133,223,
1	334204874	334204879	CSNK1A1_rna-XM_034779139.1.367497	1000	-	334204874	334204879	255,50,50	1	5,	0,		2	1236193	1236281	LOC117887066_rna-XM_034789306.1.715560	1000	-	1236193	1236281	255,50,50	1	88,	0,
1	349665915	349666261	LOC117873506_rna-XM_034762969.1.1	1000	+	349665915	349666261	255,50,50	1	346,	0,		2	1461335	1461372	MTA2_rna-XM_034775661.1.626815	1000	-	1461335	1461372	255,50,50	1	37,	0,
1	4624841	4625744	LOC117872322_rna-XM_034760672.1.948	1000	+	4624841	4625744	255,50,50	1	903,	0,		2	260409203	260410163	LOC117871875_rna-XM_034759649.1.12156	1000	+	260409203	260410163	255,50,50	1	960,	0,
1	4796082	4796748	LOC117872322_rna-XM_034760672.1.507	1000	+	4796082	4796748	255,50,50	1	666,	0,		2	245958993	246004956	ACTR3B_rna-XM_034759979.1.2	1000	-	245958993	246004956	255,50,50	12	135,74,126,93,174,142,108,96,111,125,56,44,	0,738,1379,13811,17977,18897,21008,21271,22658,23899,32920,45919,
1	4485465	4485470	LOC117872322_rna-XM_034760672.1.69140	1000	-	4485465	4485470	255,50,50	1	5,	0,		2	41060292	41060319	TFAP2D_rna-XM_034766922.1.430733	1000	+	41060292	41060319	255,50,50	1	27,	0,
1	4945263	4945268	LOC117872322_rna-XM_034760672.1.99804	1000	+	4945263	4945268	255,50,50	1	5,	0,		2	152372724	152374803	LOC117879748_rna-XM_034775011.1.2939	1000	+	152372724	152374803	255,50,50	4	115,94,151,324,	0,362,621,1755,
1	4392601	4392639	LOC117872322_rna-XM_034760672.1.113413	1000	-	4392601	4392639	255,50,50	1	38,	0,		2	150816773	150819385	LOC117879748_rna-XM_034775011.1.32112	1000	+	150816773	150819385	255,50,50	2	152,325,	0,2287,
1	5265517	5265543	LOC117872322_rna-XM_034760672.1.221697	1000	+	5265517	5265543	255,50,50	1	26,	0,		2	156144282	156145582	LOC117879748_rna-XM_034775011.1.36117	1000	-	156144282	156145582	255,50,50	2	146,154,	0,1146,
1	1601910	1602664	LOC117872715_rna-XM_034761447.1.8698	1000	-	1601910	1602664	255,50,50	1	754,	0,		2	132938655	132938880	LOC117879748_rna-XM_034775011.1.187093	1000	-	132938655	132938880	255,50,50	1	225,	0,
1	214721492	214722345	LOC117885131_rna-XM_034786309.1.227	1000	+	214721492	214722345	255,50,50	2	152,104,	0,749,		2	137211547	137212241	LOC117879748_rna-XM_034775011.1.195492	1000	+	137211547	137212241	255,50,50	2	95,125,	0,569,
1	214703726	214704585	LOC117885131_rna-XM_034786309.1.362	1000	-	214703726	214704585	255,50,50	2	115,7,	0,852,		2	132898624	132900000	LOC117879748_rna-XM_034775011.1.276664	1000	-	132898624	132900000	255,50,50	2	292,152,	0,1224,
1	215143163	215144427	LOC117885131_rna-XM_034786309.1.13166	1000	+	215143163	215144427	255,50,50	2	7,147,	0,1117,		2	108748362	108748500	LOC117879748_rna-XM_034775011.1.311369	1000	+	108748362	108748500	255,50,50	1	138,	0,
1	220923350	220934708	LOC117884455_rna-XM_034784882.1.1	1000	+	220923350	220934708	255,50,50	6	188,81,57,115,128,171,	0,2097,3187,8424,9422,11187,		2	109524298	109524403	LOC117879748_rna-XM_034775011.1.556270	1000	-	109524298	109524403	255,50,50	1	105,	0,
1	4625039	4625776	LOC117883424_rna-XM_034782742.1.2561	1000	+	4625039	4625776	255,50,50	1	737,	0,		2	97267030	97267057	LOC117875895_rna-XM_034767473.1.590370	1000	+	97267030	97267057	255,50,50	1	27,	0,
1	4972375	4973290	LOC117883424_rna-XM_034782742.1.3463	1000	+	4972375	4973290	255,50,50	1	915,	0,		2	151136066	151139915	LOC117879741_rna-XM_034774990.1.1166	1000	-	151136066	151139915	255,50,50	7	221,103,96,99,78,93,275,	0,645,1416,1719,2231,3074,3574,
1	4530804	4531542	LOC117883424_rna-XM_034782742.1.149718	1000	-	4530804	4531542	255,50,50	1	738,	0,		2	151119813	151123715	LOC117879741_rna-XM_034774990.1.1840	1000	-	151119813	151123715	255,50,50	7	226,103,114,106,78,101,217,	0,674,1457,1781,2314,3166,3685,
1	240382525	240391863	LOC117882842_rna-XM_034781707.1.3374	1000	+	240382525	240391863	255,50,50	3	168,112,78,	0,7386,9260,		2	156147142	156150722	LOC117879741_rna-XM_034774990.1.2221	1000	-	156147142	156150722	255,50,50	7	176,98,84,106,77,98,270,	0,610,1451,2028,2548,2757,3310,
1	215777979	215779816	LOC117877402_rna-XM_034770513.1.1549	1000	+	215777979	215779816	255,50,50	4	115,95,153,144,	0,366,597,1693,		2	153631565	153632748	LOC117879741_rna-XM_034774990.1.387328	1000	+	153631565	153632748	255,50,50	2	92,203,	0,980,
1	2064807	2065755	LOC117873268_rna-XM_034762449.1.6374	1000	-	2064807	2065755	255,50,50	1	948,	0,		2	151133934	151133948	LOC117885484_rna-XM_034786783.1.8407	1000	+	151133934	151133948	255,50,50	1	14,	0,
1	1619783	1620916	LOC117871385_rna-XM_034759310.1.197	1000	-	1619783	1620916	255,50,50	1	1133,	0,		2	142435849	142436069	LOC117880568_rna-XM_034776852.1.248124	1000	-	142435849	142436069	255,50,50	1	220,	0,
1	1669914	1670267	LOC117871385_rna-XM_034759310.1.798	1000	+	1669914	1670267	255,50,50	1	353,	0,		2	10112325	10112505	LOC117880568_rna-XM_034776852.1.281114	1000	-	10112325	10112505	255,50,50	1	180,	0,
1	1578486	1579390	LOC117871385_rna-XM_034759310.1.540	1000	+	1578486	1579390	255,50,50	1	904,	0,		2	102249714	102254563	LOC117873277_rna-XM_034762462.1.2	1000	+	102249714	102254563	255,50,50	5	385,172,179,97,151,	0,1331,3209,4172,4698,
1	1326245	1327120	LOC117871385_rna-XM_034759310.1.1929	1000	-	1326245	1327120	255,50,50	1	875,	0,		2	259709951	259716798	LOC117871866_rna-XM_034759632.1.2	1000	+	259709951	259716798	255,50,50	4	24,127,98,1332,	0,3211,3642,5515,
1	1400696	1401039	LOC117871385_rna-XM_034759310.1.130569	1000	+	1400696	1401039	255,50,50	1	343,	0,		2	47645548	47645709	LOC117875496_rna-XM_034766885.1.885605	1000	-	47645548	47645709	255,50,50	1	161,	0,
1	264830364	264830667	LOC117879221_rna-XM_034774254.1.245485	1000	+	264830364	264830667	255,50,50	1	303,	0,		2	69468057	69500399	PCMTD1_rna-XM_034762907.1.2	1000	+	69468057	69500399	255,50,50	4	307,103,172,124,	0,7029,30204,32218,
1	230744673	230760007	LOC117883669_rna-XM_034783243.1.1	1000	-	230744673	230760007	255,50,50	6	264,151,113,122,100,11,	0,5029,5749,5949,7691,15323,		2	259699356	259705498	LOC117871886_rna-XM_034759688.1.2	1000	+	259699356	259705498	255,50,50	4	15,121,102,650,	0,2217,2726,5492,
1	314704496	314752418	MAPK11_rna-XM_034767734.1.1	1000	+	314704496	314752418	255,50,50	12	113,129,59,112,28,48,115,72,80,77,177,74,	0,17918,19149,20779,22322,22480,26376,26611,28940,34644,36462,47848,		2	14964784	14964807	FAM151B_rna-XM_034773345.1.512857	1000	-	14964784	14964807	255,50,50	1	23,	0,
1	1796001	1796911	LOC117872983_rna-XM_034761929.1.2511	1000	+	1796001	1796911	255,50,50	1	910,	0,		2	91745211	91745222	FAM151B_rna-XM_034773345.1.1196967	1000	-	91745211	91745222	255,50,50	1	11,	0,
1	216377745	216377759	LOC117885484_rna-XM_034786783.1.4052	1000	+	216377745	216377759	255,50,50	1	14,	0,		2	151136066	151139915	LOC117882904_rna-XM_034781784.1.3301	1000	-	151136066	151139915	255,50,50	5	221,96,99,122,275,	0,1416,1719,2600,3574,
1	3680046	3680966	LOC117885094_rna-XM_034786275.1.1	1000	+	3680046	3680966	255,50,50	1	920,	0,		2	156147142	156150722	LOC117882904_rna-XM_034781784.1.5038	1000	-	156147142	156150722	255,50,50	4	176,84,106,270,	0,1451,2028,3310,
1	4050435	4050888	LOC117885094_rna-XM_034786275.1.140	1000	-	4050435	4050888	255,50,50	1	453,	0,		2	151659752	151662577	LOC117882904_rna-XM_034781784.1.15721	1000	-	151659752	151662577	255,50,50	4	228,96,106,120,	0,1478,1784,2705,
1	2725166	2729191	LOC117885094_rna-XM_034786275.1.182	1000	+	2725166	2729191	0,0,200	2	88,983,	0,3042,		2	153631175	153632748	LOC117882904_rna-XM_034781784.1.268132	1000	+	153631175	153632748	255,50,50	3	100,92,203,	0,390,1370,
1	3601701	3603979	LOC117885094_rna-XM_034786275.1.113	1000	-	3601701	3603979	0,0,200	2	986,88,	0,2190,		2	260711691	260711735	LOC117871933_rna-XM_034759785.1.1888997	1000	+	260711691	260711735	255,50,50	1	44,	0,
1	4224329	4225280	LOC117885094_rna-XM_034786275.1.863	1000	-	4224329	4225280	255,50,50	1	951,	0,		2	165847899	165867482	LOC117871731_rna-XM_034759498.1.2	1000	-	165847899	165867482	255,50,50	2	275,145,	0,19438,
1	3651421	3652326	LOC117885094_rna-XM_034786275.1.8384	1000	-	3651421	3652326	255,50,50	1	905,	0,		2	261160516	261161370	LOC117871955_rna-XM_034759847.1.535	1000	+	261160516	261161370	255,50,50	1	854,	0,
1	3421177	3422155	LOC117885094_rna-XM_034786275.1.12554	1000	-	3421177	3422155	255,50,50	1	978,	0,		2	202568109	202620847	TRA2A_rna-XM_034760626.1.2	1000	+	202568109	202620847	255,50,50	10	36,134,172,63,62,189,116,117,68,11,	0,12078,23302,31548,32845,38074,50877,51544,52456,52727,
1	2810658	2813271	LOC117885094_rna-XM_034786275.1.5301	1000	+	2810658	2813271	255,50,50	2	68,980,	0,1633,		2	66577958	66579977	LOC117887190_rna-XM_034789531.1.4307	1000	+	66577958	66579977	255,50,50	5	35,109,90,71,114,	0,505,1148,1644,1905,
1	2799784	2800766	LOC117885094_rna-XM_034786275.1.21912	1000	+	2799784	2800766	255,50,50	1	982,	0,		2	220858806	220860462	LOC117887190_rna-XM_034789531.1.31217	1000	+	220858806	220860462	255,50,50	5	35,109,79,69,91,	0,488,667,1170,1565,
1	4141606	4141694	LOC117885094_rna-XM_034786275.1.100267	1000	-	4141606	4141694	255,50,50	1	88,	0,		2	57438530	57438556	LOC117887190_rna-XM_034789531.1.319752	1000	+	57438530	57438556	255,50,50	1	26,	0,
1	2888314	2889261	LOC117885094_rna-XM_034786275.1.84537	1000	+	2888314	2889261	255,50,50	1	947,	0,		2	71822522	71831136	MCM4_rna-XM_034762895.1.1148	1000	+	71822522	71831136	255,50,50	5	70,96,96,261,391,	0,2772,2953,6093,8223,
1	3915483	3916301	LOC117885094_rna-XM_034786275.1.101016	1000	+	3915483	3916301	255160120	1	818,	0,		2	72475358	72558554	LOC117873463_rna-XM_034762888.1.2	1000	+	72475358	72558554	255,50,50	10	57,70,109,75,267,109,49,179,182,66,	0,22360,25576,27242,34203,57235,71543,75488,81775,83130,
1	4106256	4106344	LOC117885094_rna-XM_034786275.1.120625	1000	-	4106256	4106344	130130130	1	88,	0,		2	143658450	143658834	LOC117872734_rna-XM_034761479.1.2	1000	+	143658450	143658834	255,50,50	1	384,	0,
1	3110920	3111781	LOC117885094_rna-XM_034786275.1.198449	1000	+	3110920	3111781	255160120	1	861,	0,		2	172843554	172844699	LOC117871565_id-LOC117871565.199	1000	+	172843554	172844699	255,50,50	2	43,585,	0,560,
1	3950463	3950551	LOC117885094_rna-XM_034786275.1.1642382	1000	-	3950463	3950551	130130130	1	88,	0,		2	172939230	172939866	LOC117871565_id-LOC117871565.108801	1000	+	172939230	172939866	255,50,50	1	636,	0,
1	3798043	3798131	LOC117885094_rna-XM_034786275.1.1662043	1000	+	3798043	3798131	130130130	1	88,	0,		2	260805276	260834788	LOC117875560_rna-XM_034766938.1.344	1000	-	260805276	260834788	255,50,50	9	1385,111,127,275,132,1369,114,121,24,	0,1503,8769,12312,19671,23546,25698,26577,29488,
1	216142066	216142421	LOC117873110_rna-XM_034762190.1.2372	1000	-	216142066	216142421	255,50,50	1	355,	0,		2	239356336	239356344	LOC117879096_rna-XM_034774051.1.541601	1000	-	239356336	239356344	255,50,50	1	8,	0,
1	213425693	213428506	LOC117885250_rna-XM_034786520.1.1	1000	+	213425693	213428506	255,50,50	3	254,137,150,	0,1424,2663,		2	77468439	77471926	LOC117881752_rna-XM_034779395.1.386887	1000	-	77468439	77471926	255,50,50	4	52,53,89,38,	0,717,3194,3449,
1	353093916	353094035	CCDC105_rna-XM_034789345.1.203761	1000	+	353093916	353094035	255,50,50	1	119,	0,		2	3119378	3119425	TCF7_rna-XM_034780424.1.275894	1000	-	3119378	3119425	255,50,50	1	47,	0,
1	134500305	134502950	LOC117869869_rna-XM_034756978.1.1	1000	+	134500305	134502950	255,50,50	1	2645,	0,		2	260400682	260403374	LOC117871889_rna-XM_034759690.1.2	1000	+	260400682	260403374	255,50,50	1	2692,	0,
1	261264975	261266044	TDRP_rna-XM_034766899.1.150253	1000	+	261264975	261266044	255,50,50	2	240,243,	0,826,		2	226412660	226412685	JMJD7_rna-XM_034769143.1.186301	1000	+	226412660	226412685	255,50,50	1	25,	0,
1	219054573	219055558	TDRP_rna-XM_034766899.1.174777	1000	-	219054573	219055558	255,50,50	2	290,191,	0,794,		2	152371391	152374772	LOC117871791_rna-XM_034759552.1.4363	1000	+	152371391	152374772	255,50,50	5	57,136,94,151,293,	0,1312,1695,1954,3088,
1	136020101	136021077	TDRP_rna-XM_034766899.1.177273	1000	+	136020101	136021077	255,50,50	2	188,243,	0,733,		2	149550392	149552492	LOC117871791_rna-XM_034759552.1.12356	1000	-	149550392	149552492	255,50,50	4	354,153,95,136,	0,1308,1627,1964,
1	103129892	103130077	TDRP_rna-XM_034766899.1.303477	1000	-	103129892	103130077	130130130	1	185,	0,		2	137211547	137212241	LOC117871791_rna-XM_034759552.1.29850	1000	+	137211547	137212241	255,50,50	2	95,125,	0,569,
1	343619945	343620128	TDRP_rna-XM_034766899.1.326517	1000	-	343619945	343620128	130130130	1	183,	0,		2	154228243	154230203	LOC117871791_rna-XM_034759552.1.35346	1000	-	154228243	154230203	255,50,50	4	120,95,125,60,	0,155,517,1900,
1	36862996	36863086	TDRP_rna-XM_034766899.1.1216942	1000	+	36862996	36863086	255,50,50	1	90,	0,		2	150819060	150819385	LOC117871791_rna-XM_034759552.1.46546	1000	+	150819060	150819385	255,50,50	1	325,	0,
1	178758593	178758692	LOC117882545_rna-XM_034780977.1.246812	1000	+	178758593	178758692	255,50,50	1	99,	0,		2	165143063	165143395	LOC117871791_rna-XM_034759552.1.231421	1000	+	165143063	165143395	255,50,50	1	332,	0,
1	216285823	216285918	LOC117882545_rna-XM_034780977.1.1199094	1000	+	216285823	216285918	255,50,50	1	95,	0,		2	132898716	132900000	LOC117871791_rna-XM_034759552.1.251766	1000	-	132898716	132900000	255,50,50	2	200,152,	0,1132,
1	5208000	5208938	LOC117872120_rna-XM_034760229.1.376	1000	+	5208000	5208938	255,50,50	1	938,	0,		2	108749826	108750105	LOC117871791_rna-XM_034759552.1.312070	1000	+	108749826	108750105	255,50,50	1	279,	0,
1	4530804	4531743	LOC117872120_rna-XM_034760229.1.2406	1000	-	4530804	4531743	255,50,50	1	939,	0,		2	260697850	260697907	COL5A3_rna-XM_034792630.1.1897741	1000	+	260697850	260697907	255,50,50	1	57,	0,
1	4818650	4819585	LOC117872120_rna-XM_034760229.1.136069	1000	+	4818650	4819585	255,50,50	1	935,	0,		2	260580594	260580757	DHDH_rna-XM_034791789.1.974590	1000	+	260580594	260580757	255,50,50	1	163,	0,
1	235045223	235046416	POGK_rna-XM_034762127.1.103035	1000	-	235045223	235046416	255,50,50	2	739,430,	0,763,		2	202568109	202619825	TRA2A_rna-XM_034760629.1.2	1000	+	202568109	202619825	255,50,50	8	36,134,172,63,62,189,116,4,	0,12078,23302,31548,32845,38074,50877,51712,
1	143199218	143200322	POGK_rna-XM_034762127.1.106753	1000	+	143199218	143200322	255,50,50	2	412,656,	0,448,		2	129175780	129177542	LOC117872798_rna-XM_034761582.1.2	1000	+	129175780	129177542	255,50,50	2	631,222,	0,1540,
1	94963285	94964632	POGK_rna-XM_034762127.1.118893	1000	+	94963285	94964632	255,50,50	2	462,849,	0,498,		2	69293375	69293491	ST18_rna-XM_034762912.1.2855	1000	+	69293375	69293491	255,50,50	1	116,	0,
1	292164539	292166053	POGK_rna-XM_034762127.1.126346	1000	-	292164539	292166053	255,50,50	2	724,331,	0,1183,		2	165313611	165366833	RAMP3_rna-XM_034761294.1.2	1000	-	165313611	165366833	255,50,50	4	97,133,30,195,	0,13281,21906,53027,
1	216630297	216635691	LOC117873302_rna-XM_034762559.1.151	1000	+	216630297	216635691	255,50,50	5	36,138,93,84,90,	0,336,2709,4169,5304,		2	115152026	115152104	RAMP3_rna-XM_034761294.1.20757	1000	+	115152026	115152104	130130130	1	78,	0,
1	212382767	212383046	LOC117873302_rna-XM_034762559.1.81	1000	-	212382767	212383046	255,50,50	1	279,	0,		2	259827595	259827619	LOC117871864_rna-XM_034759630.1.986067	1000	+	259827595	259827619	255,50,50	1	24,	0,
1	216771061	216805982	LOC117873302_rna-XM_034762559.1.96	1000	-	216771061	216805982	255,50,50	12	167,144,90,84,96,90,36,315,63,312,330,52,	0,1416,7928,9129,18526,21208,21492,21945,22346,24022,26619,34869,		2	244614778	244614790	SF3B1_rna-XM_034786528.1.172992	1000	-	244614778	244614790	255,50,50	1	12,	0,
1	216702631	216711656	LOC117873302_rna-XM_034762559.1.985	1000	-	216702631	216711656	255,50,50	7	149,144,90,84,93,138,36,	0,2384,3635,4774,6227,8551,8989,		2	72475358	72558554	LOC117873463_rna-XM_034762889.1.2	1000	+	72475358	72558554	255,50,50	11	57,70,109,75,267,144,109,49,179,182,66,	0,22360,25576,27242,34203,35053,57235,71543,75488,81775,83130,
1	215677861	215686121	LOC117873302_rna-XM_034762559.1.2953	1000	-	215677861	215686121	255,50,50	2	315,52,	0,8208,		2	260711691	260711735	LOC117871933_rna-XM_034759795.1.1888997	1000	+	260711691	260711735	255,50,50	1	44,	0,
1	1400696	1400961	LOC117887432_rna-XM_034790092.1.103	1000	+	1400696	1400961	255,50,50	1	265,	0,		2	257946041	257946709	LOC117869148_rna-XM_034755690.1.10957	1000	+	257946041	257946709	255,50,50	1	668,	0,
1	1247384	1248331	LOC117887432_rna-XM_034790092.1.205	1000	+	1247384	1248331	255,50,50	1	947,	0,		2	179896056	179896586	LOC117869148_rna-XM_034755690.1.20737	1000	-	179896056	179896586	255,50,50	1	530,	0,
1	1899299	1900249	LOC117887432_rna-XM_034790092.1.4320	1000	-	1899299	1900249	255,50,50	1	950,	0,		2	172894545	172904658	LOC117871726_rna-XM_034759495.1.2	1000	+	172894545	172904658	255,50,50	3	43,455,365,	0,558,9748,
1	1774159	1775106	LOC117887432_rna-XM_034790092.1.5477	1000	+	1774159	1775106	255,50,50	1	947,	0,		2	172923245	172932484	LOC117871726_rna-XM_034759495.1.192	1000	+	172923245	172932484	255,50,50	4	43,452,14,365,	0,557,5945,8874,
1	1974238	1975186	LOC117887432_rna-XM_034790092.1.10388	1000	+	1974238	1975186	0,0,200	1	948,	0,		2	172957458	172968694	LOC117871726_rna-XM_034759495.1.199	1000	+	172957458	172968694	255,50,50	3	453,14,365,	0,7940,10871,
1	4862749	4863681	LOC117872036_rna-XM_034760003.1.413	1000	+	4862749	4863681	255,50,50	1	932,	0,		2	172975750	172976199	LOC117871726_rna-XM_034759495.1.610	1000	+	172975750	172976199	255,50,50	1	449,	0,
1	5208000	5208938	LOC117872036_rna-XM_034760003.1.1812	1000	+	5208000	5208938	255,50,50	1	938,	0,		2	172821835	172833544	LOC117871726_rna-XM_034759495.1.516	1000	+	172821835	172833544	255,50,50	4	43,455,14,370,	0,565,6053,11339,
1	4818650	4819585	LOC117872036_rna-XM_034760003.1.9106	1000	+	4818650	4819585	255,50,50	1	935,	0,		2	172843554	172853635	LOC117871726_rna-XM_034759495.1.2470	1000	+	172843554	172853635	255,50,50	4	43,454,14,370,	0,560,6811,9711,
1	4941710	4942636	LOC117872036_rna-XM_034760003.1.75424	1000	+	4941710	4942636	255,50,50	1	926,	0,		2	172821835	172822855	LOC117871726_rna-XM_034759495.1.3755	1000	+	172821835	172822855	255,50,50	2	43,455,	0,565,
1	4437492	4438213	LOC117872036_rna-XM_034760003.1.115207	1000	+	4437492	4438213	255,50,50	1	721,	0,		2	172984357	172984713	LOC117871726_rna-XM_034759495.1.1709959	1000	+	172984357	172984713	255,50,50	1	356,	0,
1	6477730	6477981	LOC117869664_rna-XM_034756692.1.743697	1000	-	6477730	6477981	255,50,50	1	251,	0,		2	151136066	151139915	LOC117882904_rna-XM_034781780.1.3301	1000	-	151136066	151139915	255,50,50	6	221,103,96,99,122,275,	0,645,1416,1719,2600,3574,
1	115194821	115194878	LOC117869664_rna-XM_034756692.1.1635283	1000	+	115194821	115194878	255,50,50	1	57,	0,		2	156147142	156150722	LOC117882904_rna-XM_034781780.1.5038	1000	-	156147142	156150722	255,50,50	5	176,98,84,106,270,	0,610,1451,2028,3310,
1	1326245	1327120	LOC117872685_rna-XM_034761402.1.103	1000	-	1326245	1327120	255,50,50	1	875,	0,		2	151659752	151662577	LOC117882904_rna-XM_034781780.1.15721	1000	-	151659752	151662577	255,50,50	5	228,99,96,106,120,	0,668,1478,1784,2705,
1	2888314	2889261	LOC117886788_rna-XM_034788871.1.1278	1000	+	2888314	2889261	255,50,50	1	947,	0,		2	153631175	153632748	LOC117882904_rna-XM_034781780.1.268132	1000	+	153631175	153632748	255,50,50	3	100,92,212,	0,390,1361,
1	2799784	2800766	LOC117886788_rna-XM_034788871.1.1438	1000	+	2799784	2800766	255,50,50	1	982,	0,		2	151120421	151123519	LOC117867169_rna-XM_034751991.1.4520	1000	-	151120421	151123519	255,50,50	7	169,114,106,78,123,101,21,	0,849,1173,1706,2075,2558,3077,
1	4020460	4021355	LOC117886788_rna-XM_034788871.1.409	1000	-	4020460	4021355	255,50,50	1	895,	0,		2	151660405	151663040	LOC117867169_rna-XM_034751991.1.9633	1000	-	151660405	151663040	255,50,50	6	114,96,106,80,123,101,	0,825,1131,1664,2052,2534,
1	4102141	4103120	LOC117886788_rna-XM_034788871.1.1560	1000	-	4102141	4103120	255,50,50	1	979,	0,		2	153625000	153626519	LOC117867169_rna-XM_034751991.1.36585	1000	+	153625000	153626519	255,50,50	3	106,95,119,	0,578,1400,
1	3876097	3877074	LOC117886788_rna-XM_034788871.1.556	1000	-	3876097	3877074	255,50,50	1	977,	0,		2	153631565	153631657	LOC117867169_rna-XM_034751991.1.203685	1000	+	153631565	153631657	255,50,50	1	92,	0,
1	3165608	3166371	LOC117886788_rna-XM_034788871.1.1501	1000	-	3165608	3166371	255,50,50	1	763,	0,		2	257691063	257708119	LOC117873935_rna-XM_034763839.1.2	1000	-	257691063	257708119	255,50,50	7	57,143,132,55,84,111,164,	0,155,1897,12140,13101,15254,16892,
1	3188736	3189712	LOC117886788_rna-XM_034788871.1.158285	1000	-	3188736	3189712	255,50,50	1	976,	0,		2	201060272	201082620	NFE2L3_rna-XM_034760657.1.2	1000	-	201060272	201082620	255,50,50	5	1248,109,83,174,486,	0,3687,4210,5615,21862,
1	29547003	29547066	STX5_rna-XM_034777979.1.1175758	1000	+	29547003	29547066	255,50,50	1	63,	0,		2	152369645	152374772	LOC117882364_rna-XM_034780525.1.4013	1000	+	152369645	152374772	255,50,50	6	99,123,80,106,96,293,	0,459,882,1390,1707,4834,
1	338526525	338549456	PRPF18_rna-XM_034765103.1.1	1000	-	338526525	338549456	255,50,50	11	81,153,72,141,68,149,114,105,27,78,66,	0,3517,5671,6425,8065,10775,15728,17865,20761,20909,22865,		2	151121270	151123080	LOC117882364_rna-XM_034780525.1.4120	1000	-	151121270	151123080	255,50,50	5	114,106,78,123,101,	0,324,857,1226,1709,
1	4972148	4973290	LOC117872295_rna-XM_034760609.1.108	1000	+	4972148	4973290	255,50,50	1	1142,	0,		2	153625000	153625673	LOC117882364_rna-XM_034780525.1.36508	1000	+	153625000	153625673	255,50,50	2	106,95,	0,578,
1	4624811	4625776	LOC117872295_rna-XM_034760609.1.1698	1000	+	4624811	4625776	255,50,50	1	965,	0,		2	175610608	175610653	LOC117870569_rna-XM_034757762.1.1944556	1000	+	175610608	175610653	255,50,50	1	45,	0,
1	4603031	4603964	LOC117872295_rna-XM_034760609.1.6806	1000	+	4603031	4603964	255,50,50	1	933,	0,		2	151136116	151139915	LOC117879741_rna-XM_034774997.1.1166	1000	-	151136116	151139915	255,50,50	6	171,103,96,78,93,275,	0,595,1366,2181,3024,3524,
1	1796001	1796911	LOC117873206_rna-XM_034762319.1.798	1000	+	1796001	1796911	255,50,50	1	910,	0,		2	151119861	151123715	LOC117879741_rna-XM_034774997.1.1840	1000	-	151119861	151123715	255,50,50	6	178,103,96,78,101,217,	0,626,1427,2266,3118,3637,
1	871204	872089	LOC117872937_rna-XM_034761812.1.1111	1000	+	871204	872089	255,50,50	1	885,	0,		2	156147142	156150722	LOC117879741_rna-XM_034774997.1.2221	1000	-	156147142	156150722	255,50,50	6	176,113,84,77,98,270,	0,610,1451,2548,2757,3310,
1	1349972	1350751	LOC117886502_rna-XM_034788409.1.1858	1000	-	1349972	1350751	255160120	1	779,	0,		2	261313364	261313505	ARHGEF40_rna-XM_034757401.1.1769830	1000	+	261313364	261313505	255,50,50	1	141,	0,
1	1523238	1524183	LOC117873040_rna-XM_034762026.1.1937	1000	+	1523238	1524183	255,50,50	1	945,	0,		2	89962700	89962780	RMC1_rna-XM_034762772.1.58890	1000	+	89962700	89962780	255,50,50	1	80,	0,
1	4624811	4625776	LOC117872322_rna-XM_034760676.1.948	1000	+	4624811	4625776	255,50,50	1	965,	0,		2	245958993	246004956	ACTR3B_rna-XM_034759981.1.2	1000	-	245958993	246004956	255,50,50	12	135,74,126,93,174,65,108,96,111,125,56,44,	0,738,1379,13811,17977,18897,21008,21271,22658,23899,32920,45919,
1	4796082	4796649	LOC117872322_rna-XM_034760676.1.507	1000	+	4796082	4796649	255,50,50	1	567,	0,		2	53378963	53378966	RNPEP_rna-XM_034767608.1.190375	1000	+	53378963	53378966	255,50,50	1	3,	0,
1	220923350	220934708	LOC117884455_rna-XM_034784874.1.1	1000	+	220923350	220934708	255,50,50	6	188,81,60,115,128,171,	0,2097,3184,8424,9422,11187,		2	77471633	77471926	NRDC_rna-XM_034778602.1.426218	1000	-	77471633	77471926	255,50,50	2	89,38,	0,255,
1	6477742	6477981	LOC117869664_rna-XM_034756691.1.743697	1000	-	6477742	6477981	255,50,50	1	239,	0,		2	239245184	239245928	LOC117880398_rna-XM_034776584.1.15879	1000	+	239245184	239245928	255,50,50	1	744,	0,
1	115194821	115194878	LOC117869664_rna-XM_034756691.1.1635283	1000	+	115194821	115194878	255,50,50	1	57,	0,		2	231007976	231008700	LOC117880398_rna-XM_034776584.1.29730	1000	-	231007976	231008700	255,50,50	1	724,	0,
1	304011648	304011737	KPNA1_rna-XM_034787726.1.110073	1000	+	304011648	304011737	255,50,50	1	89,	0,		2	151954214	151955021	LOC117880398_rna-XM_034776584.1.34167	1000	+	151954214	151955021	255,50,50	1	807,	0,
1	242997793	242999744	KPNA1_rna-XM_034787726.1.576332	1000	+	242997793	242999744	255,50,50	2	303,82,	0,1869,		2	242304234	242304889	LOC117882196_rna-XM_034780247.1.113364	1000	+	242304234	242304889	255,50,50	2	101,410,	0,245,
1	115194821	115194878	LOC117869664_rna-XM_034756693.1.1635283	1000	+	115194821	115194878	255,50,50	1	57,	0,		2	37974931	37975025	LOC117873711_rna-XM_034763383.1.2	1000	+	37974931	37975025	255,50,50	1	94,	0,
1	3876097	3877042	LOC117884793_rna-XM_034785631.1.1512	1000	-	3876097	3877042	255,50,50	1	945,	0,		2	3119378	3119425	TCF7_rna-XM_034780416.1.275894	1000	-	3119378	3119425	255,50,50	1	47,	0,
1	3188736	3189672	LOC117884793_rna-XM_034785631.1.113	1000	-	3188736	3189672	255,50,50	1	936,	0,		2	118612322	118614103	LOC117873140_rna-XM_034762205.1.475	1000	+	118612322	118614103	255,50,50	3	117,118,143,	0,526,1638,
1	3651467	3652282	LOC117884793_rna-XM_034785631.1.755	1000	-	3651467	3652282	255,50,50	1	815,	0,		2	59019838	59019881	LOC117881106_rna-XM_034777982.1.903939	1000	+	59019838	59019881	255,50,50	1	43,	0,
1	2888334	2889261	LOC117884793_rna-XM_034785631.1.1226	1000	+	2888334	2889261	255,50,50	1	927,	0,		2	260457893	260457903	LOC117873926_rna-XM_034763828.1.65	1000	+	260457893	260457903	255,50,50	1	10,	0,
1	3680090	3680966	LOC117884793_rna-XM_034785631.1.1591	1000	+	3680090	3680966	255,50,50	1	876,	0,		2	151136066	151137880	LOC117884254_rna-XM_034784497.1.4859	1000	-	151136066	151137880	255,50,50	4	221,103,96,95,	0,645,1416,1719,
1	4165807	4166573	LOC117884793_rna-XM_034785631.1.9197	1000	+	4165807	4166573	255,50,50	1	766,	0,		2	156147142	156149272	LOC117884254_rna-XM_034784497.1.5845	1000	-	156147142	156149272	255,50,50	4	176,98,84,102,	0,610,1451,2028,
1	2833113	2834035	LOC117884793_rna-XM_034785631.1.10850	1000	+	2833113	2834035	255,50,50	1	922,	0,		2	154228651	154229404	LOC117884254_rna-XM_034784497.1.193676	1000	-	154228651	154229404	255,50,50	2	234,84,	0,669,
1	2842985	2843917	LOC117884793_rna-XM_034785631.1.106901	1000	+	2842985	2843917	255,50,50	1	932,	0,		2	148455363	148455591	LOC117884254_rna-XM_034784497.1.218123	1000	+	148455363	148455591	255,50,50	1	228,	0,
1	217174307	217221537	LOC117884914_rna-XM_034785905.1.1	1000	-	217174307	217221537	255,50,50	32	29,42,103,69,88,156,82,166,84,52,122,127,226,121,115,169,146,146,64,234,192,110,115,123,85,169,21,53,145,42,184,68,	0,521,1219,1561,2424,13530,13810,14674,16087,16536,16913,17169,17963,18811,23473,24705,27655,28036,30843,31411,32049,33281,34757,36378,37499,38270,40261,42065,42868,43486,44822,47162,		2	153631176	153632748	LOC117884254_rna-XM_034784497.1.303992	1000	+	153631176	153632748	255,50,50	3	99,92,203,	0,389,1369,
1	5208000	5208934	LOC117883655_rna-XM_034783248.1.10360	1000	+	5208000	5208934	255,50,50	1	934,	0,		2	257810921	257812949	LOC117873934_rna-XM_034763837.1.13249	1000	-	257810921	257812949	255,50,50	2	108,106,	0,1922,
1	1809914	1810110	LOC117869819_rna-XM_034756926.1.197140	1000	-	1809914	1810110	255,50,50	1	196,	0,		2	257825843	257825949	LOC117873934_rna-XM_034763837.1.14183	1000	-	257825843	257825949	255,50,50	1	106,	0,
1	42098867	42099078	LOC117869819_rna-XM_034756926.1.283595	1000	-	42098867	42099078	255,50,50	1	211,	0,		2	257774027	257776055	LOC117873934_rna-XM_034763837.1.62990	1000	-	257774027	257776055	255,50,50	2	108,106,	0,1922,
1	119208978	119209174	LOC117869819_rna-XM_034756926.1.296823	1000	-	119208978	119209174	255,50,50	1	196,	0,		2	257786967	257787073	LOC117873934_rna-XM_034763837.1.299778	1000	-	257786967	257787073	255,50,50	1	106,	0,
1	217713271	217754740	LOC117872775_rna-XM_034761572.1.1654	1000	-	217713271	217754740	255,50,50	9	252,401,200,87,110,122,401,28,22,	0,3692,4221,6191,16893,19974,21107,39338,41447,		2	151136116	151139915	LOC117888296_rna-XM_034791561.1.9362	1000	-	151136116	151139915	255,50,50	5	171,96,78,93,275,	0,1366,2181,3024,3524,
1	217696788	217719484	LOC117872775_rna-XM_034761572.1.6250	1000	-	217696788	217719484	255,50,50	9	284,401,205,41,110,122,401,28,22,	0,1134,1637,3366,14440,16613,20175,20876,22674,		2	151119861	151123715	LOC117888296_rna-XM_034791561.1.10563	1000	-	151119861	151123715	255,50,50	5	178,96,78,101,217,	0,1427,2266,3118,3637,
1	217730164	217735109	LOC117872775_rna-XM_034761572.1.11482	1000	-	217730164	217735109	255,50,50	4	110,122,401,28,	0,3081,4214,4917,		2	261197798	261212687	LOC117873943_rna-XM_034763847.1.535	1000	+	261197798	261212687	255,50,50	9	69,113,126,107,59,150,129,43,65,	0,556,1598,11624,12012,12257,13221,14344,14824,
1	217733141	217733367	LOC117872775_rna-XM_034761572.1.156552	1000	-	217733141	217733367	255,50,50	1	226,	0,		2	261325719	261325736	LOC117873943_rna-XM_034763847.1.7117262	1000	-	261325719	261325736	255,50,50	1	17,	0,
1	246204804	246204929	LOC117882096_rna-XM_034780077.1.746398	1000	+	246204804	246204929	255,50,50	1	125,	0,		2	111784037	111784354	PAK1IP1_rna-XM_034762336.1.244263	1000	-	111784037	111784354	255,50,50	2	98,127,	0,190,
1	215532945	215533025	LOC117870881_rna-XM_034758320.1.77027	1000	-	215532945	215533025	255,50,50	1	80,	0,		2	102095244	102096095	LOC117869196_rna-XM_034755861.1.39498	1000	+	102095244	102096095	255,50,50	4	454,135,86,126,	0,498,636,725,
1	4530804	4531829	LOC117872357_rna-XM_034760722.1.52	1000	-	4530804	4531829	255,50,50	1	1025,	0,		2	247053363	247054160	LOC117869196_rna-XM_034755861.1.63485	1000	+	247053363	247054160	255,50,50	4	434,123,90,117,	0,461,587,680,
1	4972019	4973290	LOC117872357_rna-XM_034760722.1.1064	1000	+	4972019	4973290	255,50,50	1	1271,	0,		2	181201061	181201111	BMT2_rna-XM_034758274.1.1779960	1000	+	181201061	181201111	255,50,50	1	50,	0,
1	4624765	4625776	LOC117872357_rna-XM_034760722.1.1957	1000	+	4624765	4625776	255,50,50	1	1011,	0,		2	260711691	260711735	LOC117871933_rna-XM_034759803.1.1888997	1000	+	260711691	260711735	255,50,50	1	44,	0,
1	4818551	4819585	LOC117872357_rna-XM_034760722.1.8008	1000	+	4818551	4819585	255,50,50	1	1034,	0,		2	183717242	183717257	LOC117878393_rna-XM_034772557.1.15597	1000	-	183717242	183717257	255,50,50	1	15,	0,
1	350134911	350135006	LOC117888463_rna-XM_034791885.1.1299554	1000	+	350134911	350135006	255,50,50	1	95,	0,		2	183714400	183714417	LOC117878393_rna-XM_034772557.1.29518	1000	+	183714400	183714417	255,50,50	1	17,	0,
1	6475876	6475936	LOC117888463_rna-XM_034791885.1.1445921	1000	+	6475876	6475936	255,50,50	1	60,	0,		2	233731181	233731222	LOC117878393_rna-XM_034772557.1.123677	1000	-	233731181	233731222	255,50,50	1	41,	0,
1	119274800	119274940	LOC117879013_rna-XM_034773889.1.1	1000	+	119274800	119274940	255,50,50	1	140,	0,		2	165374904	165375631	LOC117878393_rna-XM_034772557.1.171339	1000	+	165374904	165375631	255,50,50	2	184,308,	0,419,
1	213208959	213209050	LOC117874892_id-LOC117874892.1	1000	+	213208959	213209050	255,50,50	1	91,	0,		2	12817643	12817678	LOC117878393_rna-XM_034772557.1.898465	1000	-	12817643	12817678	255,50,50	1	35,	0,
1	4955232	4956877	LOC117883877_rna-XM_034783750.1.125	1000	+	4955232	4956877	255,50,50	2	12,265,	0,1380,		2	135206568	135216763	LOC117871750_rna-XM_034759515.1.2	1000	+	135206568	135216763	255,50,50	2	24,79,	0,10116,
1	4803258	4803273	LOC117883877_rna-XM_034783750.1.1259	1000	+	4803258	4803273	255,50,50	1	15,	0,		2	67801601	67803088	LOC117873489_rna-XM_034762929.1.2	1000	-	67801601	67803088	255,50,50	2	490,274,	0,1213,
1	4589378	4589390	LOC117883877_rna-XM_034783750.1.1948	1000	-	4589378	4589390	255,50,50	1	12,	0,		2	132900876	132904975	LOC117877802_rna-XM_034771306.1.8629	1000	-	132900876	132904975	255,50,50	6	95,136,105,96,94,36,	0,729,1326,2159,2760,4063,
1	4550806	4550818	LOC117883877_rna-XM_034783750.1.1957	1000	+	4550806	4550818	255,50,50	1	12,	0,		2	152372703	152374572	LOC117876305_rna-XM_034768331.1.16857	1000	+	152372703	152374572	255,50,50	4	136,94,151,93,	0,383,642,1776,
1	4918133	4918145	LOC117883877_rna-XM_034783750.1.291	1000	-	4918133	4918145	255,50,50	1	12,	0,		2	148455363	148456149	LOC117876305_rna-XM_034768331.1.103634	1000	+	148455363	148456149	255,50,50	3	136,95,152,	0,372,634,
1	4930495	4930503	LOC117883877_rna-XM_034783750.1.72453	1000	+	4930495	4930503	255,50,50	1	8,	0,		2	153631176	153633040	LOC117876305_rna-XM_034768331.1.106600	1000	+	153631176	153633040	255,50,50	4	99,92,141,153,	0,389,1369,1711,
1	215356984	215357042	LOC117870875_rna-XM_034758291.1.343374	1000	-	215356984	215357042	255,50,50	1	58,	0,		2	151136066	151139661	LOC117879741_rna-XM_034774994.1.1166	1000	-	151136066	151139661	255,50,50	8	221,103,96,99,78,122,93,21,	0,645,1416,1719,2231,2600,3074,3574,
1	843942	844877	LOC117871951_rna-XM_034759845.1.197	1000	-	843942	844877	255,50,50	1	935,	0,		2	151119813	151123519	LOC117879741_rna-XM_034774994.1.1840	1000	-	151119813	151123519	255,50,50	8	226,103,114,106,78,123,101,21,	0,674,1457,1781,2314,2683,3166,3685,
1	1802605	1803279	LOC117871951_rna-XM_034759845.1.1751	1000	-	1802605	1803279	255,50,50	1	674,	0,		2	156147142	156150476	LOC117879741_rna-XM_034774994.1.2221	1000	-	156147142	156150476	255,50,50	7	176,98,84,106,77,98,24,	0,610,1451,2028,2548,2757,3310,
1	871386	872089	LOC117871951_rna-XM_034759845.1.2609	1000	+	871386	872089	255,50,50	1	703,	0,		2	153631565	153632748	LOC117879741_rna-XM_034774994.1.387328	1000	+	153631565	153632748	255,50,50	2	92,203,	0,980,
1	882877	883825	LOC117883031_rna-XM_034781997.1.197	1000	-	882877	883825	0,0,200	1	948,	0,		2	102095018	102096328	LOC117880333_rna-XM_034776460.1.37315	1000	+	102095018	102096328	255,50,50	3	275,538,485,	0,281,825,
1	350134911	350135006	LOC117888463_rna-XM_034791891.1.1299554	1000	+	350134911	350135006	255,50,50	1	95,	0,		2	247053134	247054406	LOC117880333_rna-XM_034776460.1.54383	1000	+	247053134	247054406	255,50,50	3	279,486,499,	0,285,773,
1	6475876	6475936	LOC117888463_rna-XM_034791891.1.1445921	1000	+	6475876	6475936	255,50,50	1	60,	0,		2	3436600	3545349	LOC117871842_rna-XM_034759598.1.2	1000	-	3436600	3545349	255,50,50	9	179,298,235,298,183,298,161,298,85,	0,2866,42541,43393,44372,49240,105061,107910,108664,
1	232506851	232551697	CFAP94_rna-XM_034782744.1.1	1000	+	232506851	232551697	255,50,50	15	3,89,92,101,137,147,104,267,106,167,151,215,168,114,276,	0,8851,10251,12029,14227,17820,30465,31802,35079,37382,38507,40929,41952,42383,44570,		2	3540681	3540979	LOC117871842_rna-XM_034759598.1.819	1000	-	3540681	3540979	255,50,50	1	298,	0,
1	2835506	2843917	LOC117886914_rna-XM_034789096.1.248	1000	+	2835506	2843917	255,50,50	2	79,975,	0,7436,		2	3589141	3589980	LOC117871842_rna-XM_034759598.1.3707	1000	-	3589141	3589980	255,50,50	2	298,85,	0,754,
1	3188010	3188041	LOC117886914_rna-XM_034789096.1.11100	1000	-	3188010	3188041	255,50,50	1	31,	0,		2	3435400	3440305	LOC117871842_rna-XM_034759598.1.2371	1000	-	3435400	3440305	255160120	5	11,298,183,298,85,	0,239,1218,4066,4820,
1	3875227	3875285	LOC117886914_rna-XM_034789096.1.67974	1000	-	3875227	3875285	255,50,50	1	58,	0,		2	3589141	3589439	LOC117871842_rna-XM_034759598.1.108307	1000	-	3589141	3589439	255,50,50	1	298,	0,
1	4166683	4166788	LOC117886914_rna-XM_034789096.1.10519	1000	+	4166683	4166788	255,50,50	1	105,	0,		2	3544510	3544808	LOC117871842_rna-XM_034759598.1.233475	1000	-	3544510	3544808	255,50,50	1	298,	0,
1	3219000	3219985	LOC117886914_rna-XM_034789096.1.135055	1000	+	3219000	3219985	255,50,50	1	985,	0,		2	195469065	195469398	LOC117871706_rna-XM_034759483.1.2	1000	-	195469065	195469398	255,50,50	2	46,269,	0,64,
1	350134911	350135006	LOC117888463_rna-XM_034791889.1.1299554	1000	+	350134911	350135006	255,50,50	1	95,	0,		2	175610608	175610653	LOC117870569_rna-XM_034757761.1.1944556	1000	+	175610608	175610653	255,50,50	1	45,	0,
1	6475876	6475936	LOC117888463_rna-XM_034791889.1.1445921	1000	+	6475876	6475936	255,50,50	1	60,	0,		2	151136066	151138506	LOC117872935_rna-XM_034761801.1.6090	1000	-	151136066	151138506	255,50,50	4	221,96,99,209,	0,1416,1719,2231,
1	32204274	32209449	LOC117888913_rna-XM_034792707.1.653	1000	+	32204274	32209449	255,50,50	6	53,95,120,123,139,21,	0,1588,2042,2416,3758,5154,		2	153607330	153610142	LOC117872935_rna-XM_034761801.1.10641	1000	+	153607330	153610142	255,50,50	4	225,105,96,242,	0,646,1224,2570,
1	213207980	213208647	CD4_rna-XM_034787306.1.907	1000	+	213207980	213208647	255,50,50	2	159,255,	0,412,		2	153631175	153632748	LOC117872935_rna-XM_034761801.1.80540	1000	+	153631175	153632748	255,50,50	3	100,92,203,	0,390,1370,
1	3038613	3039045	LOC117873461_rna-XM_034762878.1.1	1000	-	3038613	3039045	255,50,50	1	432,	0,		2	260018184	260018417	LOC117873927_rna-XM_034763829.1.2437	1000	-	260018184	260018417	255,50,50	1	233,	0,
1	3054634	3055573	LOC117873461_rna-XM_034762878.1.1267	1000	-	3054634	3055573	0,0,200	1	939,	0,		2	241192601	241192935	LOC117883402_rna-XM_034782675.1.24132	1000	-	241192601	241192935	255,50,50	1	334,	0,
1	213461176	213461627	LOC117874368_id-LOC117874368.210526	1000	-	213461176	213461627	255,50,50	2	299,58,	0,393,		2	98165628	98166584	LOC117883402_rna-XM_034782675.1.27875	1000	-	98165628	98166584	255,50,50	1	956,	0,
1	213484535	213484984	LOC117874368_id-LOC117874368.273423	1000	-	213484535	213484984	255,50,50	2	297,58,	0,391,		2	33839983	33840315	LOC117883402_rna-XM_034782675.1.102672	1000	-	33839983	33840315	255,50,50	1	332,	0,
1	211233290	211233330	CRP_rna-XM_034756931.1.171914	1000	+	211233290	211233330	255,50,50	1	40,	0,		2	116018778	116041919	LOC117873165_rna-XM_034762249.1.2	1000	+	116018778	116041919	255,50,50	6	1156,97,247,112,124,199,	0,2180,8035,13864,19057,22942,
1	216194558	216194873	LOC117888795_rna-XM_034792524.1.205572	1000	-	216194558	216194873	255,50,50	1	315,	0,		2	260712777	260712883	LOC117870261_rna-XM_034757352.1.1498192	1000	+	260712777	260712883	255,50,50	1	106,	0,
1	1326245	1327120	LOC117872789_rna-XM_034761567.1.205	1000	-	1326245	1327120	255,50,50	1	875,	0,		2	151136066	151137880	LOC117872935_rna-XM_034761806.1.6090	1000	-	151136066	151137880	255,50,50	4	221,103,96,95,	0,645,1416,1719,
1	1457294	1458238	LOC117872789_rna-XM_034761567.1.100190	1000	+	1457294	1458238	255,50,50	1	944,	0,		2	153625004	153626541	LOC117872935_rna-XM_034761806.1.7623	1000	+	153625004	153626541	255,50,50	3	102,95,141,	0,574,1396,
1	4018630	4019172	LOC117885031_rna-XM_034786151.1.140	1000	-	4018630	4019172	255,50,50	1	542,	0,		2	153607980	153610142	LOC117872935_rna-XM_034761806.1.10641	1000	+	153607980	153610142	255,50,50	4	101,96,141,242,	0,574,1398,1920,
1	2828749	2834035	LOC117885031_rna-XM_034786151.1.182	1000	+	2828749	2834035	255,50,50	2	51,966,	0,4320,		2	153631176	153632748	LOC117872935_rna-XM_034761806.1.80540	1000	+	153631176	153632748	255,50,50	3	99,92,203,	0,389,1369,
1	3876097	3877074	LOC117885031_rna-XM_034786151.1.755	1000	-	3876097	3877074	255,50,50	1	977,	0,		2	148455363	148455591	LOC117872935_rna-XM_034761806.1.173851	1000	+	148455363	148455591	255,50,50	1	228,	0,
1	4102141	4103120	LOC117885031_rna-XM_034786151.1.863	1000	-	4102141	4103120	255,50,50	1	979,	0,		2	151136707	151139915	LOC117888296_rna-XM_034791562.1.9362	1000	-	151136707	151139915	255,50,50	5	107,96,78,93,275,	0,775,1590,2433,2933,
1	3964847	3965831	LOC117885031_rna-XM_034786151.1.2348	1000	-	3964847	3965831	255,50,50	1	984,	0,		2	151120483	151123715	LOC117888296_rna-XM_034791562.1.10563	1000	-	151120483	151123715	255,50,50	5	107,96,78,101,217,	0,805,1644,2496,3015,
1	4165763	4166452	LOC117885031_rna-XM_034786151.1.259	1000	+	4165763	4166452	255,50,50	1	689,	0,		2	260701262	260701310	TULP2_rna-XM_034792743.1.1709898	1000	-	260701262	260701310	255,50,50	1	48,	0,
1	3916434	3916917	LOC117885031_rna-XM_034786151.1.2955	1000	+	3916434	3916917	255,50,50	1	483,	0,		2	148153760	148153777	NDUFAF6_rna-XM_034763323.1.323474	1000	+	148153760	148153777	255,50,50	1	17,	0,
1	4224300	4225280	LOC117885031_rna-XM_034786151.1.8664	1000	-	4224300	4225280	255,50,50	1	980,	0,		2	259954379	259954463	LOC117873930_rna-XM_034763833.1.200095	1000	+	259954379	259954463	255,50,50	1	84,	0,
1	51676479	51677136	LOC117875525_rna-XM_034766907.1.5209	1000	-	51676479	51677136	255,50,50	1	657,	0,		2	210561113	210561116	IAH1_rna-XM_034766481.1.242127	1000	+	210561113	210561116	255,50,50	1	3,	0,
1	80150383	80151233	LOC117875525_rna-XM_034766907.1.9523	1000	-	80150383	80151233	255,50,50	1	850,	0,		2	115371435	115371523	KIF20B_rna-XM_034776859.1.25709	1000	-	115371435	115371523	255,50,50	1	88,	0,
1	2205128	2205914	LOC117873048_rna-XM_034762040.1.1006	1000	-	2205128	2205914	0,0,200	1	786,	0,		2	197400705	197400772	KIF20B_rna-XM_034776859.1.107637	1000	+	197400705	197400772	255,50,50	1	67,	0,
1	980513	981237	LOC117873048_rna-XM_034762040.1.1884	1000	-	980513	981237	255,50,50	1	724,	0,		2	259445666	259460538	LOC117873931_rna-XM_034763834.1.2	1000	+	259445666	259460538	255,50,50	7	24,399,127,114,114,679,146,	0,950,1651,3129,6448,8133,14726,
1	1938505	1939378	LOC117873048_rna-XM_034762040.1.1637	1000	-	1938505	1939378	255,50,50	1	873,	0,		2	223449543	223451702	LOC117886989_rna-XM_034789207.1.104556	1000	-	223449543	223451702	255,50,50	2	469,512,	0,1647,
1	1317808	1318720	LOC117873048_rna-XM_034762040.1.86459	1000	+	1317808	1318720	255,50,50	1	912,	0,		2	262291214	262293363	LOC117886989_rna-XM_034789207.1.155849	1000	-	262291214	262293363	255,50,50	2	443,626,	0,1523,
1	4224329	4225236	LOC117872527_rna-XM_034761053.1.218	1000	-	4224329	4225236	255,50,50	1	907,	0,		2	3119378	3119425	TCF7_rna-XM_034780422.1.275894	1000	-	3119378	3119425	255,50,50	1	47,	0,
1	2833113	2834035	LOC117872527_rna-XM_034761053.1.1831	1000	+	2833113	2834035	255,50,50	1	922,	0,		2	2767911	2767944	ESRRA_rna-XM_034775369.1.1522594	1000	-	2767911	2767944	255,50,50	1	33,	0,
1	3848961	3849649	LOC117872527_rna-XM_034761053.1.212602	1000	-	3848961	3849649	255,50,50	1	688,	0,		2	259515560	259534026	LOC117871858_rna-XM_034759615.1.2	1000	+	259515560	259534026	255,50,50	8	354,402,127,114,114,120,114,996,	0,2246,5191,7023,7319,9615,10359,17470,
1	216407717	216407752	LOC117885819_rna-XM_034787304.1.2488	1000	+	216407717	216407752	255,50,50	1	35,	0,		2	151136699	151139915	LOC117879741_rna-XM_034774998.1.1166	1000	-	151136699	151139915	255,50,50	6	115,96,99,78,93,275,	0,783,1086,1598,2441,2941,
1	319491387	319491422	LOC117885819_rna-XM_034787304.1.3639	1000	-	319491387	319491422	255,50,50	1	35,	0,		2	151120421	151123715	LOC117879741_rna-XM_034774998.1.1840	1000	-	151120421	151123715	255,50,50	6	169,114,106,78,101,217,	0,849,1173,1706,2558,3077,
1	215801497	215801532	LOC117885819_rna-XM_034787304.1.58503	1000	-	215801497	215801532	255,50,50	1	35,	0,		2	152371352	152372280	LOC117879741_rna-XM_034774998.1.2646	1000	+	152371352	152372280	255,50,50	2	96,120,	0,808,
1	321688850	321689271	LOC117883402_rna-XM_034782675.1.163291	1000	-	321688850	321689271	255,50,50	1	421,	0,		2	153631565	153632022	LOC117879741_rna-XM_034774998.1.387328	1000	+	153631565	153632022	255,50,50	2	92,75,	0,382,
1	192072606	192073035	LOC117883402_rna-XM_034782675.1.168014	1000	-	192072606	192073035	255,50,50	1	429,	0,		2	151136066	151138506	LOC117872935_rna-XM_034761800.1.6090	1000	-	151136066	151138506	255,50,50	5	221,103,96,99,209,	0,645,1416,1719,2231,
1	339285557	339285881	LOC117883402_rna-XM_034782675.1.274968	1000	+	339285557	339285881	255,50,50	1	324,	0,		2	151119813	151122336	LOC117872935_rna-XM_034761800.1.7115	1000	-	151119813	151122336	255,50,50	5	226,103,114,106,209,	0,674,1457,1781,2314,
1	331918155	331946761	GNAT3_rna-XM_034752641.1.1	1000	-	331918155	331946761	255,50,50	7	186,157,130,109,167,142,116,	0,1770,2315,4640,8518,15357,28490,		2	153623296	153626541	LOC117872935_rna-XM_034761800.1.7623	1000	+	153623296	153626541	255,50,50	4	94,106,95,141,	0,1704,2282,3104,
1	217174307	217209179	LOC117884914_rna-XM_034785926.1.1	1000	-	217174307	217209179	255,50,50	23	29,42,103,69,88,156,82,166,84,52,122,127,226,121,115,169,146,146,64,234,192,110,115,	0,521,1219,1561,2424,13530,13810,14674,16087,16536,16913,17169,17963,18811,23473,24705,27655,28036,30843,31411,32049,33281,34757,		2	153607330	153610142	LOC117872935_rna-XM_034761800.1.10641	1000	+	153607330	153610142	255,50,50	5	225,105,96,141,242,	0,646,1224,2048,2570,
1	217180873	217264651	LOC117884914_rna-XM_034785926.1.7537	1000	+	217180873	217264651	255,50,50	7	163,206,216,116,91,69,103,	0,1934,2569,79599,80488,80901,83675,		2	153631175	153632748	LOC117872935_rna-XM_034761800.1.80540	1000	+	153631175	153632748	255,50,50	3	100,92,203,	0,390,1370,
1	4603031	4603964	LOC117872415_rna-XM_034760846.1.52	1000	+	4603031	4603964	255,50,50	1	933,	0,		2	260714412	260716802	LOXL4_rna-XM_034776883.1.872140	1000	-	260714412	260716802	255,50,50	2	87,98,	0,2292,
1	4972148	4973290	LOC117872415_rna-XM_034760846.1.291	1000	+	4972148	4973290	255,50,50	1	1142,	0,		2	2766913	2767345	LOXL4_rna-XM_034776883.1.1029530	1000	-	2766913	2767345	255,50,50	2	109,104,	0,328,
1	4818650	4819585	LOC117872415_rna-XM_034760846.1.4375	1000	+	4818650	4819585	255,50,50	1	935,	0,		2	2761560	2761605	LOXL4_rna-XM_034776883.1.1798094	1000	-	2761560	2761605	255,50,50	1	45,	0,
1	4624811	4625776	LOC117872415_rna-XM_034760846.1.11249	1000	+	4624811	4625776	255,50,50	1	965,	0,		2	151119628	151123791	LOC117881083_rna-XM_034777946.1.4161	1000	-	151119628	151123791	255,50,50	9	5,136,103,114,106,78,123,101,293,	0,275,859,1642,1966,2499,2868,3351,3870,
1	4941710	4942636	LOC117872415_rna-XM_034760846.1.94051	1000	+	4941710	4942636	255,50,50	1	926,	0,		2	151135880	151139931	LOC117881083_rna-XM_034777946.1.7207	1000	-	151135880	151139931	255,50,50	9	22,133,103,96,99,78,122,93,291,	0,274,831,1602,1905,2417,2786,3260,3760,
1	3651467	3652282	LOC117885157_rna-XM_034786396.1.113	1000	-	3651467	3652282	255,50,50	1	815,	0,		2	111768009	111776180	LOC117873212_rna-XM_034762335.1.244263	1000	-	111768009	111776180	255,50,50	2	58,58,	0,8113,
1	2833113	2834035	LOC117885157_rna-XM_034786396.1.912	1000	+	2833113	2834035	255,50,50	1	922,	0,		2	261453908	261454440	LOC117889126_rna-XM_034792975.1.785156	1000	-	261453908	261454440	255,50,50	2	78,75,	0,457,
1	2799828	2800766	LOC117885157_rna-XM_034786396.1.5301	1000	+	2799828	2800766	255,50,50	1	938,	0,		2	67801601	67803088	LOC117873489_rna-XM_034762928.1.2	1000	-	67801601	67803088	255,50,50	2	490,274,	0,1213,
1	3680090	3680966	LOC117885157_rna-XM_034786396.1.88548	1000	+	3680090	3680966	255,50,50	1	876,	0,		2	239245271	239245964	LOC117875525_rna-XM_034766907.1.7078	1000	+	239245271	239245964	255,50,50	1	693,	0,
1	47311528	47311539	CSNK1A1_rna-XM_034779142.1.228604	1000	-	47311528	47311539	255,50,50	1	11,	0,		2	231007936	231008635	LOC117875525_rna-XM_034766907.1.7986	1000	-	231007936	231008635	255,50,50	1	699,	0,
1	334197772	334197777	CSNK1A1_rna-XM_034779142.1.270316	1000	+	334197772	334197777	255,50,50	1	5,	0,		2	151954307	151955021	LOC117875525_rna-XM_034766907.1.11900	1000	+	151954307	151955021	255,50,50	1	714,	0,
1	334204874	334204879	CSNK1A1_rna-XM_034779142.1.367497	1000	-	334204874	334204879	255,50,50	1	5,	0,		2	208011967	208012687	LOC117875525_rna-XM_034766907.1.93012	1000	+	208011967	208012687	255,50,50	1	720,	0,
1	6261194	6261301	LOC117871353_rna-XM_034759254.1.63760	1000	-	6261194	6261301	255,50,50	1	107,	0,		2	261453908	261454440	LOC117889126_rna-XM_034792976.1.785156	1000	-	261453908	261454440	255,50,50	2	78,75,	0,457,
1	3219044	3219985	LOC117884946_rna-XM_034786038.1.251	1000	+	3219044	3219985	255,50,50	1	941,	0,		2	260488447	260488484	LOC117871882_rna-XM_034759682.1.12156	1000	+	260488447	260488484	255,50,50	1	37,	0,
1	2799828	2800766	LOC117884946_rna-XM_034786038.1.133	1000	+	2799828	2800766	255,50,50	1	938,	0,		2	231997391	231997405	CSNK1A1_rna-XM_034779142.1.136473	1000	+	231997391	231997405	255,50,50	1	14,	0,
1	212368351	212378392	LOC117873778_rna-XM_034763570.1.78726	1000	-	212368351	212378392	255,50,50	2	86,94,	0,9947,		2	260406546	260406585	LOC117871877_rna-XM_034759659.1.9401	1000	-	260406546	260406585	255,50,50	1	39,	0,
1	213281637	213285443	LOC117885270_rna-XM_034786553.1.1	1000	+	213281637	213285443	255,50,50	2	605,45,	0,3761,		2	245958993	245981723	ACTR3B_rna-XM_034759982.1.2	1000	-	245958993	245981723	255,50,50	9	135,74,126,93,174,142,108,96,72,	0,738,1379,13811,17977,18897,21008,21271,22658,
1	6111003	6111950	LOC117873193_rna-XM_034762292.1.246539	1000	-	6111003	6111950	255,50,50	1	947,	0,		2	151135724	151138375	LOC117885469_rna-XM_034786772.1.8407	1000	-	151135724	151138375	255,50,50	6	178,133,103,96,99,78,	0,430,987,1758,2061,2573,
1	1666155	1667103	LOC117873193_rna-XM_034762292.1.1900	1000	+	1666155	1667103	130130130	1	948,	0,		2	151119453	151122205	LOC117885469_rna-XM_034786772.1.6672	1000	-	151119453	151122205	255,50,50	6	180,136,103,114,106,78,	0,450,1034,1817,2141,2674,
1	6071655	6072602	LOC117873193_rna-XM_034762292.1.210705	1000	-	6071655	6072602	255,50,50	1	947,	0,		2	151659424	151662149	LOC117885469_rna-XM_034786772.1.7735	1000	-	151659424	151662149	255,50,50	6	161,136,99,96,106,80,	0,420,996,1806,2112,2645,
1	1637721	1638668	LOC117873193_rna-XM_034762292.1.120394	1000	+	1637721	1638668	0,0,200	1	947,	0,		2	153625000	153626541	LOC117885469_rna-XM_034786772.1.18949	1000	+	153625000	153626541	255,50,50	3	106,95,141,	0,578,1400,
1	4345055	4346010	LOC117885232_rna-XM_034786519.1.863	1000	+	4345055	4346010	255,50,50	1	955,	0,		2	260635544	260635550	LOC117869958_rna-XM_034757060.1.1368118	1000	+	260635544	260635550	255,50,50	1	6,	0,
1	4020396	4021257	LOC117885232_rna-XM_034786519.1.3062	1000	-	4020396	4021257	255,50,50	1	861,	0,		2	151136066	151139915	LOC117888296_rna-XM_034791559.1.9362	1000	-	151136066	151139915	255,50,50	6	221,96,99,78,93,275,	0,1416,1719,2231,3074,3574,
1	2799828	2800766	LOC117885232_rna-XM_034786519.1.4934	1000	+	2799828	2800766	255,50,50	1	938,	0,		2	151119813	151123715	LOC117888296_rna-XM_034791559.1.10563	1000	-	151119813	151123715	255,50,50	6	226,114,106,78,101,217,	0,1457,1781,2314,3166,3685,
1	3219044	3219985	LOC117885232_rna-XM_034786519.1.10072	1000	+	3219044	3219985	255,50,50	1	941,	0,		2	153631565	153632748	LOC117888296_rna-XM_034791559.1.327281	1000	+	153631565	153632748	255,50,50	2	92,203,	0,980,
1	2888334	2889261	LOC117885232_rna-XM_034786519.1.79785	1000	+	2888334	2889261	255,50,50	1	927,	0,		2	3119378	3119425	TCF7_rna-XM_034780421.1.275894	1000	-	3119378	3119425	255,50,50	1	47,	0,
1	291515698	291515702	LOC117874878_rna-XM_034765521.1.1652897	1000	-	291515698	291515702	255,50,50	1	4,	0,		2	254407438	254407612	TFPT_rna-XM_034757725.1.1182561	1000	-	254407438	254407612	255,50,50	1	174,	0,
1	185944806	185944875	LOC117875496_rna-XM_034766885.1.297960	1000	-	185944806	185944875	255,50,50	1	69,	0,		2	1022981	1023189	LOC117869664_rna-XM_034756691.1.1793637	1000	+	1022981	1023189	255,50,50	1	208,	0,
1	45113843	45114034	LOC117875496_rna-XM_034766885.1.406211	1000	+	45113843	45114034	255,50,50	1	191,	0,		2	18960970	18961026	LOC117885783_rna-XM_034787218.1.429395	1000	-	18960970	18961026	255,50,50	1	56,	0,
1	222739649	222739715	LOC117875496_rna-XM_034766885.1.640178	1000	+	222739649	222739715	255,50,50	1	66,	0,		2	173417114	173417280	LOC117879646_rna-XM_034774918.1.113845	1000	-	173417114	173417280	255,50,50	1	166,	0,
1	36861545	36861599	PPP1R21_rna-XM_034764336.1.259963	1000	-	36861545	36861599	255,50,50	1	54,	0,		2	251608448	251608590	LOC117879646_rna-XM_034774918.1.166895	1000	+	251608448	251608590	255,50,50	1	142,	0,
1	1326245	1327120	LOC117872864_rna-XM_034761684.1.135940	1000	-	1326245	1327120	255,50,50	1	875,	0,		2	146299095	146299233	LOC117879646_rna-XM_034774918.1.348184	1000	+	146299095	146299233	255,50,50	1	138,	0,
1	2064807	2065755	LOC117872864_rna-XM_034761684.1.112898	1000	-	2064807	2065755	255,50,50	1	948,	0,		2	127864645	127864775	LOC117879646_rna-XM_034774918.1.492113	1000	+	127864645	127864775	255,50,50	1	130,	0,
1	19217692	19236125	CCDC90B_rna-XM_034759066.1.1	1000	-	19217692	19236125	255,50,50	9	56,115,53,72,41,99,104,120,97,	0,1418,3257,3395,3548,8353,10720,13340,18336,		2	185657378	185657955	LOC117871709_rna-XM_034759485.1.2	1000	-	185657378	185657955	255,50,50	1	577,	0,
1	225706900	225733269	LOC117884127_rna-XM_034784281.1.1	1000	-	225706900	225733269	255,50,50	11	94,74,160,166,97,37,60,120,76,173,171,	0,1449,1780,7934,10485,11525,12660,19865,20757,25013,26198,		2	186007274	186007341	LOC117871709_rna-XM_034759485.1.6278	1000	-	186007274	186007341	255,50,50	1	67,	0,
1	216194558	216194873	LOC117888795_rna-XM_034792529.1.205572	1000	-	216194558	216194873	255,50,50	1	315,	0,		2	78703013	78707463	LOC117871638_rna-XM_034759438.1.2	1000	-	78703013	78707463	255,50,50	2	339,531,	0,3919,
1	192556554	192556638	DUS3L_rna-XM_034755393.1.1424063	1000	-	192556554	192556638	255,50,50	1	84,	0,		2	231007844	231008700	LOC117879111_rna-XM_034774065.1.47337	1000	-	231007844	231008700	255,50,50	1	856,	0,
1	4603031	4603964	LOC117872229_rna-XM_034760490.1.9301	1000	+	4603031	4603964	255,50,50	1	933,	0,		2	103378047	103378095	HCFC2_rna-XM_034778509.1.31661	1000	-	103378047	103378095	255,50,50	1	48,	0,
1	4941710	4942636	LOC117872229_rna-XM_034760490.1.72674	1000	+	4941710	4942636	255,50,50	1	926,	0,		2	183586964	183588108	LOC117872472_rna-XM_034760954.1.307	1000	-	183586964	183588108	255,50,50	1	1144,	0,
1	4460423	4461357	LOC117872229_rna-XM_034760490.1.85559	1000	-	4460423	4461357	255,50,50	1	934,	0,		2	183540739	183541333	LOC117872472_rna-XM_034760954.1.7033	1000	-	183540739	183541333	255,50,50	1	594,	0,
1	3848961	3849649	LOC117884850_rna-XM_034785764.1.1357	1000	-	3848961	3849649	255,50,50	1	688,	0,		2	212875521	212995353	UMAD1_rna-XM_034760519.1.2	1000	-	212875521	212995353	255,50,50	6	258,40,86,14,51,82,	0,499,37921,59857,118210,119750,
1	3188736	3189672	LOC117884850_rna-XM_034785764.1.5506	1000	-	3188736	3189672	255,50,50	1	936,	0,		2	151136066	151139915	LOC117879741_rna-XM_034774993.1.1166	1000	-	151136066	151139915	255,50,50	6	221,103,96,99,122,275,	0,645,1416,1719,2600,3574,
1	4020396	4021257	LOC117884850_rna-XM_034785764.1.5610	1000	-	4020396	4021257	255,50,50	1	861,	0,		2	151119813	151123715	LOC117879741_rna-XM_034774993.1.1840	1000	-	151119813	151123715	255,50,50	6	226,103,114,106,120,217,	0,674,1457,1781,2683,3685,
1	2842985	2843917	LOC117884850_rna-XM_034785764.1.2874	1000	+	2842985	2843917	255,50,50	1	932,	0,		2	156147142	156150722	LOC117879741_rna-XM_034774993.1.2221	1000	-	156147142	156150722	255,50,50	5	176,98,84,106,270,	0,610,1451,2028,3310,
1	2833113	2834035	LOC117884850_rna-XM_034785764.1.3071	1000	+	2833113	2834035	255,50,50	1	922,	0,		2	153631565	153632748	LOC117879741_rna-XM_034774993.1.387328	1000	+	153631565	153632748	255,50,50	2	92,203,	0,980,
1	4261711	4262323	LOC117884850_rna-XM_034785764.1.80620	1000	+	4261711	4262323	255,50,50	1	612,	0,		2	259386622	259426816	LOC117873932_rna-XM_034763835.1.2	1000	-	259386622	259426816	255,50,50	9	1229,108,127,129,81,656,501,1547,443,	0,4410,5310,6875,17425,23364,25169,33697,39751,
1	1457294	1458238	LOC117888776_rna-XM_034792528.1.1929	1000	+	1457294	1458238	255,50,50	1	944,	0,		2	259557158	259566676	LOC117873932_rna-XM_034763835.1.22908	1000	+	259557158	259566676	255160120	6	295,357,82,114,114,1202,	0,1245,2307,7076,7425,8316,
1	1326245	1327120	LOC117888776_rna-XM_034792528.1.12865	1000	-	1326245	1327120	255,50,50	1	875,	0,		2	3119378	3119425	TCF7_rna-XM_034780423.1.275894	1000	-	3119378	3119425	255,50,50	1	47,	0,
1	1523238	1524183	LOC117872879_rna-XM_034761710.1.4051	1000	+	1523238	1524183	255,50,50	1	945,	0,		2	118623287	118638470	LOC117873145_rna-XM_034762213.1.475	1000	+	118623287	118638470	255,50,50	6	159,137,118,143,168,405,	0,5027,6715,7071,13740,14778,
1	214318496	214324476	LOC117874251_rna-XM_034764218.1.81	1000	-	214318496	214324476	255,50,50	3	203,150,97,	0,574,5883,		2	226559681	226570372	MSRB2_rna-XM_034759340.1.2	1000	+	226559681	226570372	255,50,50	4	113,78,142,95,	0,1111,8787,10596,
1	4020376	4021257	LOC117872508_rna-XM_034761013.1.243	1000	-	4020376	4021257	255,50,50	1	881,	0,		2	118612322	118614103	LOC117873140_rna-XM_034762206.1.475	1000	+	118612322	118614103	255,50,50	3	117,118,143,	0,526,1638,
1	2799828	2800766	LOC117872508_rna-XM_034761013.1.309	1000	+	2799828	2800766	255,50,50	1	938,	0,		2	180389208	180400359	LOC117871710_rna-XM_034759486.1.2373	1000	+	180389208	180400359	255,50,50	3	37,479,508,	0,5955,10643,
1	2888334	2889261	LOC117872508_rna-XM_034761013.1.877	1000	+	2888334	2889261	255,50,50	1	927,	0,		2	260488447	260488484	LOC117871882_rna-XM_034759681.1.12156	1000	+	260488447	260488484	255,50,50	1	37,	0,
1	2833113	2834035	LOC117872508_rna-XM_034761013.1.2216	1000	+	2833113	2834035	255,50,50	1	922,	0,		2	132942515	132945470	LOC117882545_rna-XM_034780977.1.4355	1000	-	132942515	132945470	255,50,50	6	197,96,95,74,123,226,	0,697,1293,1802,2280,2729,
1	1802605	1803279	LOC117872951_rna-XM_034761837.1.6843	1000	-	1802605	1803279	255,50,50	1	674,	0,		2	132902355	132905147	LOC117882545_rna-XM_034780977.1.4838	1000	-	132902355	132905147	255,50,50	4	196,96,94,208,	0,680,1281,2584,
1	2799828	2800766	LOC117872565_rna-XM_034761192.1.1461	1000	+	2799828	2800766	255,50,50	1	938,	0,		2	109570695	109585061	STMND1_rna-XM_034759563.1.2	1000	+	109570695	109585061	255,50,50	6	25,113,178,155,119,276,	0,816,2278,6103,13521,14090,
1	3680090	3680966	LOC117872565_rna-XM_034761192.1.711	1000	+	3680090	3680966	255,50,50	1	876,	0,		2	233726767	233727231	LOC117870509_rna-XM_034757703.1.14854	1000	+	233726767	233727231	255,50,50	1	464,	0,
1	2833113	2834035	LOC117872565_rna-XM_034761192.1.4736	1000	+	2833113	2834035	255,50,50	1	922,	0,		2	56499168	56500095	LOC117870509_rna-XM_034757703.1.35208	1000	+	56499168	56500095	255,50,50	2	222,464,	0,463,
1	3219044	3219985	LOC117872565_rna-XM_034761192.1.9789	1000	+	3219044	3219985	255,50,50	1	941,	0,		2	165374866	165377312	LOC117870509_rna-XM_034757703.1.49046	1000	+	165374866	165377312	255,50,50	2	222,474,	0,1972,
1	3188736	3189672	LOC117872565_rna-XM_034761192.1.10018	1000	-	3188736	3189672	255,50,50	1	936,	0,		2	141844156	141844948	LOC117870509_rna-XM_034757703.1.359835	1000	+	141844156	141844948	255,50,50	2	178,395,	0,397,
1	2842985	2843917	LOC117872565_rna-XM_034761192.1.75191	1000	+	2842985	2843917	255,50,50	1	932,	0,		2	229458882	229459169	LOC117870509_rna-XM_034757703.1.1454682	1000	+	229458882	229459169	255,50,50	1	287,	0,
1	1040709	1041656	LOC117883758_rna-XM_034783512.1.103	1000	+	1040709	1041656	255160120	1	947,	0,		2	151136699	151139915	LOC117888296_rna-XM_034791560.1.9362	1000	-	151136699	151139915	255,50,50	6	115,96,99,78,93,275,	0,783,1086,1598,2441,2941,
1	2011637	2012598	LOC117883758_rna-XM_034783512.1.119	1000	+	2011637	2012598	0,0,200	1	961,	0,		2	151120421	151123715	LOC117888296_rna-XM_034791560.1.10563	1000	-	151120421	151123715	255,50,50	6	169,114,106,78,101,217,	0,849,1173,1706,2558,3077,
1	1209816	1210764	LOC117883758_rna-XM_034783512.1.1858	1000	+	1209816	1210764	0,0,200	1	948,	0,		2	153631565	153631657	LOC117888296_rna-XM_034791560.1.327281	1000	+	153631565	153631657	255,50,50	1	92,	0,
1	4624811	4625875	LOC117883349_rna-XM_034782628.1.134	1000	+	4624811	4625875	255,50,50	1	1064,	0,		2	233175719	233175761	MKS1_rna-XM_034752907.1.1293998	1000	+	233175719	233175761	255,50,50	1	42,	0,
1	4530715	4531743	LOC117883349_rna-XM_034782628.1.1542	1000	-	4530715	4531743	255,50,50	1	1028,	0,		2	260580133	260580219	C2H2orf68_rna-XM_034761622.1.994335	1000	-	260580133	260580219	255,50,50	1	86,	0,
1	4437492	4438312	LOC117883349_rna-XM_034782628.1.386	1000	+	4437492	4438312	255,50,50	1	820,	0,		2	151119889	151124014	LOC117871779_rna-XM_034759543.1.8062	1000	-	151119889	151124014	255,50,50	9	150,103,114,106,78,123,64,175,516,	0,598,1381,1705,2238,2607,2861,3016,3609,
1	4941710	4942695	LOC117883349_rna-XM_034782628.1.835	1000	+	4941710	4942695	255,50,50	1	985,	0,		2	151659830	151663040	LOC117871779_rna-XM_034759543.1.13633	1000	-	151659830	151663040	255,50,50	8	150,99,96,106,80,123,64,175,	0,590,1400,1706,2239,2627,2881,3035,
1	4394894	4395906	LOC117883349_rna-XM_034782628.1.4430	1000	-	4394894	4395906	255,50,50	1	1012,	0,		2	248975078	248976202	LOC117873951_rna-XM_034763855.1.2	1000	-	248975078	248976202	255,50,50	1	1124,	0,
1	4818650	4819690	LOC117883349_rna-XM_034782628.1.1012	1000	+	4818650	4819690	255,50,50	1	1040,	0,		2	2767359	2767392	ESRRA_rna-XM_034775370.1.1522594	1000	-	2767359	2767392	255,50,50	1	33,	0,
1	5305254	5306289	LOC117883349_rna-XM_034782628.1.60965	1000	-	5305254	5306289	255,50,50	1	1035,	0,		2	63360221	63360707	CRYAA_rna-XM_034753688.1.399539	1000	+	63360221	63360707	255,50,50	1	486,	0,
1	3476159	3477157	LOC117883349_rna-XM_034782628.1.119302	1000	+	3476159	3477157	255,50,50	1	998,	0,		2	106011812	106012149	CRYAA_rna-XM_034753688.1.640999	1000	+	106011812	106012149	255,50,50	1	337,	0,
1	4862749	4863780	LOC117883349_rna-XM_034782628.1.125279	1000	+	4862749	4863780	255,50,50	1	1031,	0,		2	239623018	239623415	CRYAA_rna-XM_034753688.1.1167345	1000	-	239623018	239623415	255,50,50	1	397,	0,
1	5014371	5015380	LOC117883349_rna-XM_034782628.1.132410	1000	-	5014371	5015380	255,50,50	1	1009,	0,		2	241454073	241454477	CRYAA_rna-XM_034753688.1.1621806	1000	+	241454073	241454477	255,50,50	1	404,	0,
1	2842985	2843917	LOC117872551_rna-XM_034761156.1.399	1000	+	2842985	2843917	255,50,50	1	932,	0,		2	109540365	109541078	LOC117882890_rna-XM_034781755.1.2765	1000	-	109540365	109541078	255,50,50	2	96,100,	0,613,
1	2799828	2800766	LOC117872551_rna-XM_034761156.1.695	1000	+	2799828	2800766	255,50,50	1	938,	0,		2	3119378	3119425	TCF7_rna-XM_034780419.1.275894	1000	-	3119378	3119425	255,50,50	1	47,	0,
1	2888334	2889261	LOC117872551_rna-XM_034761156.1.133	1000	+	2888334	2889261	255,50,50	1	927,	0,		2	229509354	229517882	LOC117873942_rna-XM_034763846.1.2721	1000	+	229509354	229517882	255,50,50	2	58,157,	0,8371,
1	4138124	4138301	LOC117872551_rna-XM_034761156.1.1292	1000	-	4138124	4138301	255,50,50	1	177,	0,		2	232222184	232222251	LOC117882096_rna-XM_034780077.1.698786	1000	-	232222184	232222251	255,50,50	1	67,	0,
1	4020396	4021257	LOC117872551_rna-XM_034761156.1.5038	1000	-	4020396	4021257	255,50,50	1	861,	0,		2	151136066	151139708	LOC117882904_rna-XM_034781782.1.3301	1000	-	151136066	151139708	255,50,50	7	221,103,96,99,78,122,68,	0,645,1416,1719,2231,2600,3574,
1	3219044	3219985	LOC117872551_rna-XM_034761156.1.5492	1000	+	3219044	3219985	255,50,50	1	941,	0,		2	156147142	156150520	LOC117882904_rna-XM_034781782.1.5038	1000	-	156147142	156150520	255,50,50	6	176,98,84,106,77,68,	0,610,1451,2028,2548,3310,
1	3876097	3877042	LOC117872551_rna-XM_034761156.1.66925	1000	-	3876097	3877042	255,50,50	1	945,	0,		2	151659752	151662580	LOC117882904_rna-XM_034781782.1.15721	1000	-	151659752	151662580	255,50,50	6	228,99,96,106,80,123,	0,668,1478,1784,2317,2705,
1	4345055	4346010	LOC117872551_rna-XM_034761156.1.71184	1000	+	4345055	4346010	255,50,50	1	955,	0,		2	153631175	153632748	LOC117882904_rna-XM_034781782.1.268132	1000	+	153631175	153632748	255,50,50	3	100,92,212,	0,390,1361,
1	3188736	3189672	LOC117872551_rna-XM_034761156.1.133379	1000	-	3188736	3189672	255,50,50	1	936,	0,		2	231997391	231997405	CSNK1A1_rna-XM_034779144.1.136473	1000	+	231997391	231997405	255,50,50	1	14,	0,
1	304011648	304011737	KPNA1_rna-XM_034787719.1.110073	1000	+	304011648	304011737	255,50,50	1	89,	0,		2	151136066	151139915	LOC117879741_rna-XM_034774995.1.1166	1000	-	151136066	151139915	255,50,50	6	221,96,99,78,93,275,	0,1416,1719,2231,3074,3574,
1	242997793	242999744	KPNA1_rna-XM_034787719.1.576332	1000	+	242997793	242999744	255,50,50	2	303,82,	0,1869,		2	151119813	151123715	LOC117879741_rna-XM_034774995.1.1840	1000	-	151119813	151123715	255,50,50	6	226,114,106,78,101,217,	0,1457,1781,2314,3166,3685,
1	1247384	1248331	LOC117873121_rna-XM_034762167.1.1	1000	+	1247384	1248331	255,50,50	1	947,	0,		2	153631565	153632748	LOC117879741_rna-XM_034774995.1.387328	1000	+	153631565	153632748	255,50,50	2	92,203,	0,980,
1	1774159	1775106	LOC117873121_rna-XM_034762167.1.1569	1000	+	1774159	1775106	255,50,50	1	947,	0,		2	35907506	35908689	POGK_rna-XM_034762127.1.35343	1000	-	35907506	35908689	255,50,50	2	731,428,	0,755,
1	1040709	1041656	LOC117873121_rna-XM_034762167.1.1369	1000	+	1040709	1041656	255160120	1	947,	0,		2	87085833	87087004	POGK_rna-XM_034762127.1.39121	1000	+	87085833	87087004	255,50,50	2	425,710,	0,461,
1	980513	981274	LOC117873121_rna-XM_034762167.1.81688	1000	-	980513	981274	255,50,50	1	761,	0,		2	20890151	20891319	POGK_rna-XM_034762127.1.41227	1000	-	20890151	20891319	255,50,50	2	712,432,	0,736,
1	882877	883825	LOC117873121_rna-XM_034762167.1.132566	1000	-	882877	883825	0,0,200	1	948,	0,		2	197393049	197394075	POGK_rna-XM_034762127.1.46777	1000	-	197393049	197394075	255,50,50	2	578,425,	0,601,
1	215774366	215775883	LOC117885839_rna-XM_034787339.1.2403	1000	+	215774366	215775883	255,50,50	4	277,74,123,11,	0,652,1082,1506,		2	249713916	249741917	LOC117871998_rna-XM_034759924.1.2	1000	-	249713916	249741917	255,50,50	10	76,207,109,215,94,122,169,155,104,383,	0,13137,14158,16717,17657,21183,21758,24399,26724,27618,
1	2064807	2065755	LOC117872722_rna-XM_034761461.1.128	1000	-	2064807	2065755	255,50,50	1	948,	0,		2	241007018	241007033	ANTKMT_rna-XM_034782993.1.1516039	1000	-	241007018	241007033	255,50,50	1	15,	0,
1	1326245	1327120	LOC117872722_rna-XM_034761461.1.83925	1000	-	1326245	1327120	255,50,50	1	875,	0,		2	260990405	261015601	LOC117873921_rna-XM_034763823.1.2	1000	-	260990405	261015601	255,50,50	2	132,2101,	0,23095,
1	4603031	4603964	LOC117872061_rna-XM_034760067.1.173	1000	+	4603031	4603964	255,50,50	1	933,	0,		2	260928560	260982600	LOC117873921_rna-XM_034763823.1.2656	1000	-	260928560	260982600	255,50,50	3	1782,132,2110,	0,6933,51930,
1	4624811	4625776	LOC117872061_rna-XM_034760067.1.229	1000	+	4624811	4625776	255,50,50	1	965,	0,		2	3119378	3119425	TCF7_rna-XM_034780417.1.275894	1000	-	3119378	3119425	255,50,50	1	47,	0,
1	4530804	4531743	LOC117872061_rna-XM_034760067.1.815	1000	-	4530804	4531743	255,50,50	1	939,	0,		2	101164815	101164868	MRPL46_rna-XM_034784161.1.890155	1000	+	101164815	101164868	255,50,50	1	53,	0,
1	5208000	5208938	LOC117872061_rna-XM_034760067.1.101594	1000	+	5208000	5208938	255,50,50	1	938,	0,		2	151136066	151139708	LOC117879741_rna-XM_034774996.1.1166	1000	-	151136066	151139708	255,50,50	7	221,103,96,99,78,122,68,	0,645,1416,1719,2231,2600,3574,
1	1326245	1327120	LOC117888006_rna-XM_034791023.1.63176	1000	-	1326245	1327120	255,50,50	1	875,	0,		2	151119813	151123566	LOC117879741_rna-XM_034774996.1.1840	1000	-	151119813	151123566	255,50,50	7	226,103,114,106,78,123,68,	0,674,1457,1781,2314,2683,3685,
1	1899299	1900249	LOC117888006_rna-XM_034791023.1.87662	1000	-	1899299	1900249	255,50,50	1	950,	0,		2	156147142	156150520	LOC117879741_rna-XM_034774996.1.2221	1000	-	156147142	156150520	255,50,50	6	176,98,84,106,77,68,	0,610,1451,2028,2548,3310,
1	3476159	3477091	LOC117872176_rna-XM_034760379.1.243	1000	+	3476159	3477091	255,50,50	1	932,	0,		2	153631565	153632748	LOC117879741_rna-XM_034774996.1.387328	1000	+	153631565	153632748	255,50,50	2	92,203,	0,980,
1	4603031	4603964	LOC117872176_rna-XM_034760379.1.5940	1000	+	4603031	4603964	255,50,50	1	933,	0,		2	260250511	260250526	LOC117888577_rna-XM_034792112.1.313263	1000	+	260250511	260250526	255,50,50	1	15,	0,
1	4460423	4461357	LOC117872176_rna-XM_034760379.1.104601	1000	-	4460423	4461357	255,50,50	1	934,	0,		2	45067676	45068459	CENPBD1_rna-XM_034762706.1.93100	1000	+	45067676	45068459	255,50,50	1	783,	0,
1	3680090	3680966	LOC117885830_rna-XM_034787361.1.251	1000	+	3680090	3680966	255,50,50	1	876,	0,		2	261451001	261451064	NOS3_rna-XM_034759844.1.1372811	1000	+	261451001	261451064	255,50,50	1	63,	0,
1	2833113	2834035	LOC117885830_rna-XM_034787361.1.695	1000	+	2833113	2834035	255,50,50	1	922,	0,		2	260712777	260712883	LOC117870259_rna-XM_034757347.1.1488519	1000	+	260712777	260712883	255,50,50	1	106,	0,
1	2799828	2800766	LOC117885830_rna-XM_034787361.1.9427	1000	+	2799828	2800766	255,50,50	1	938,	0,		2	222825099	222825326	LOC117872158_rna-XM_034760340.1.2	1000	+	222825099	222825326	255,50,50	1	227,	0,
1	206308194	206308219	A2ML1_rna-XM_034785988.1.212860	1000	+	206308194	206308219	255,50,50	1	25,	0,		2	240613464	240613542	TMEM70_rna-XM_034763143.1.99372	1000	+	240613464	240613542	255,50,50	1	78,	0,
1	126625225	126634219	LOC117878552_rna-XM_034772885.1.1	1000	-	126625225	126634219	255,50,50	5	514,1228,225,84,81,	0,3977,7583,8257,8913,		2	222825099	222825326	LOC117872158_rna-XM_034760338.1.2	1000	+	222825099	222825326	255,50,50	1	227,	0,
1	100642188	100652735	LOC117879882_rna-XM_034775431.1.1	1000	-	100642188	100652735	255,50,50	9	22,106,66,103,93,156,159,149,138,	0,1303,2584,3133,3568,4087,6253,7504,10409,		2	117438676	117438919	LOC117886488_rna-XM_034788360.1.53766	1000	-	117438676	117438919	255,50,50	1	243,	0,
1	261245797	261245873	LOC117879646_rna-XM_034774918.1.304638	1000	+	261245797	261245873	255,50,50	1	76,	0,		2	151136066	151138506	LOC117872897_rna-XM_034761738.1.5260	1000	-	151136066	151138506	255,50,50	5	221,103,96,99,209,	0,645,1416,1719,2231,
1	288099168	288099303	LOC117879646_rna-XM_034774918.1.307307	1000	-	288099168	288099303	255,50,50	1	135,	0,		2	151119813	151122336	LOC117872897_rna-XM_034761738.1.5560	1000	-	151119813	151122336	255,50,50	5	226,103,114,106,209,	0,674,1457,1781,2314,
1	186428078	186428162	LOC117879646_rna-XM_034774918.1.391442	1000	+	186428078	186428162	255,50,50	1	84,	0,		2	153631175	153632748	LOC117872897_rna-XM_034761738.1.306838	1000	+	153631175	153632748	255,50,50	3	100,92,203,	0,390,1370,
1	212368351	212383046	LOC117872979_rna-XM_034761948.1.56	1000	-	212368351	212383046	255,50,50	5	86,36,315,63,279,	0,10408,10867,11268,14416,		2	97778478	97790082	LOC117873296_rna-XM_034762508.1.2	1000	+	97778478	97790082	255,50,50	7	39,108,144,163,83,198,84,	0,3949,7166,8204,9813,9988,11520,
1	216706258	216708951	LOC117872979_rna-XM_034761948.1.777	1000	-	216706258	216708951	255,50,50	3	98,72,93,	0,1147,2600,		2	62189229	62202980	LOC117873525_rna-XM_034762993.1.2	1000	+	62189229	62202980	255,50,50	8	12,51,85,139,97,91,127,122,	0,216,1769,5951,7072,7261,8456,13629,
1	216793006	216806311	LOC117872979_rna-XM_034761948.1.3684	1000	-	216793006	216806311	255,50,50	5	315,63,312,333,381,	0,401,2077,4674,12924,		3	12857832	12862309	GLYATL3_rna-XM_034763875.1.3	1000	-	12857832	12862309	255,50,50	3	427,127,141,	0,2215,4336,
1	215774366	215778186	LOC117879741_rna-XM_034774993.1.1214	1000	+	215774366	215778186	255,50,50	6	277,117,106,96,105,228,	0,1085,2010,2325,3109,3592,		3	170837158	170844432	LOC117882904_rna-XM_034781781.1.3601	1000	-	170837158	170844432	255,50,50	6	227,99,96,100,120,38,	0,678,1402,1714,2623,7236,
1	178756513	178756679	LOC117879741_rna-XM_034774993.1.193481	1000	+	178756513	178756679	255,50,50	1	166,	0,		3	170925136	170935313	LOC117882904_rna-XM_034781781.1.3750	1000	-	170925136	170935313	255,50,50	6	228,156,96,106,122,22,	0,655,1097,1403,2278,10155,
1	185160224	185161029	LOC117884022_rna-XM_034784063.1.222542	1000	-	185160224	185161029	255,50,50	2	133,378,	0,427,		3	166482637	166490676	LOC117882904_rna-XM_034781781.1.4595	1000	-	166482637	166490676	255,50,50	3	211,120,22,	0,979,8017,
1	217093992	217150869	A2M_rna-XM_034785854.1.1	1000	-	217093992	217150869	255,50,50	14	26,42,103,162,110,115,124,85,169,21,53,157,184,89,	0,1283,2260,34439,35066,35347,36433,37591,39955,42931,48563,48915,50129,56788,		3	170815444	170818218	LOC117882904_rna-XM_034781781.1.9613	1000	-	170815444	170818218	255,50,50	5	228,105,96,118,119,	0,668,1456,1762,2655,
1	217107361	217126388	A2M_rna-XM_034785854.1.1070	1000	-	217107361	217126388	130130130	15	166,75,157,85,177,84,52,122,127,229,118,88,171,150,143,	0,1001,1402,2802,6125,6790,7483,11255,12007,13285,14203,15842,16897,18251,18884,		3	166021354	166021376	LOC117882904_rna-XM_034781781.1.20493	1000	-	166021354	166021376	255,50,50	1	22,	0,
1	216898351	216898436	A2M_rna-XM_034785854.1.118944	1000	+	216898351	216898436	255,50,50	1	85,	0,		3	185297014	185297036	LOC117882904_rna-XM_034781781.1.82323	1000	-	185297014	185297036	255,50,50	1	22,	0,
1	216895219	216895303	A2M_rna-XM_034785854.1.151704	1000	+	216895219	216895303	130130130	1	84,	0,		3	162381139	162381143	LOC117882904_rna-XM_034781781.1.559189	1000	+	162381139	162381143	255,50,50	1	4,	0,
1	4941710	4942636	LOC117872049_rna-XM_034760030.1.413	1000	+	4941710	4942636	255,50,50	1	926,	0,		3	86690922	86697674	LOC117875005_rna-XM_034765817.1.612	1000	-	86690922	86697674	255,50,50	4	145,95,151,205,	0,426,4416,6547,
1	4862749	4863681	LOC117872049_rna-XM_034760030.1.613	1000	+	4862749	4863681	255,50,50	1	932,	0,		3	83672457	83672516	NOL9_rna-XM_034753429.1.849348	1000	+	83672457	83672516	255,50,50	1	59,	0,
1	5208000	5208938	LOC117872049_rna-XM_034760030.1.2175	1000	+	5208000	5208938	255,50,50	1	938,	0,		3	1231917	1231946	WRAP53_rna-XM_034757072.1.1795837	1000	-	1231917	1231946	255,50,50	1	29,	0,
1	4603031	4603964	LOC117872049_rna-XM_034760030.1.3752	1000	+	4603031	4603964	255,50,50	1	933,	0,		3	86001486	86001580	LOC117875500_rna-XM_034766888.1.3	1000	-	86001486	86001580	255,50,50	1	94,	0,
1	3651467	3652282	LOC117885699_rna-XM_034787141.1.251	1000	-	3651467	3652282	255,50,50	1	815,	0,		3	159816891	159819023	LOC117877402_rna-XM_034770513.1.2509	1000	+	159816891	159819023	255,50,50	4	112,95,153,183,	0,365,812,1949,
1	4224329	4225236	LOC117885699_rna-XM_034787141.1.1134	1000	-	4224329	4225236	255,50,50	1	907,	0,		3	148757732	148759665	LOC117877402_rna-XM_034770513.1.3899	1000	-	148757732	148759665	255,50,50	4	173,153,95,115,	0,1154,1471,1818,
1	3188736	3189672	LOC117885699_rna-XM_034787141.1.133	1000	-	3188736	3189672	255,50,50	1	936,	0,		3	170904562	170906604	LOC117877402_rna-XM_034770513.1.5799	1000	-	170904562	170906604	255,50,50	4	281,153,95,115,	0,1249,1568,1927,
1	47887770	47887822	RAMP3_rna-XM_034761296.1.234333	1000	-	47887770	47887822	130130130	1	52,	0,		3	170798897	170800997	LOC117877402_rna-XM_034770513.1.5861	1000	-	170798897	170800997	255,50,50	4	356,153,95,115,	0,1313,1632,1985,
1	8414407	8414457	WAS_rna-XM_034792004.1.1513995	1000	-	8414407	8414457	255,50,50	1	50,	0,		3	185239107	185240993	LOC117877402_rna-XM_034770513.1.6154	1000	-	185239107	185240993	255,50,50	4	288,153,95,115,	0,1097,1430,1771,
1	982111	982730	LOC117873257_rna-XM_034762420.1.8276	1000	-	982111	982730	255,50,50	1	619,	0,		3	166480895	166482827	LOC117877402_rna-XM_034770513.1.12152	1000	-	166480895	166482827	255,50,50	4	158,153,95,98,	0,1167,1487,1834,
1	1601910	1602664	LOC117873257_rna-XM_034762420.1.157363	1000	-	1601910	1602664	255,50,50	1	754,	0,		3	170889051	170891021	LOC117877402_rna-XM_034770513.1.26146	1000	-	170889051	170891021	255,50,50	4	212,152,86,115,	0,1184,1511,1855,
1	1899299	1900249	LOC117872990_rna-XM_034761940.1.1	1000	-	1899299	1900249	255,50,50	1	950,	0,		3	270473	270489	SLC30A3_rna-XM_034781666.1.132	1000	+	270473	270489	255,50,50	1	16,	0,
1	1578486	1579390	LOC117872990_rna-XM_034761940.1.205	1000	+	1578486	1579390	255,50,50	1	904,	0,		3	183190714	183190760	LOC117885432_rna-XM_034786739.1.30464	1000	-	183190714	183190760	255,50,50	1	46,	0,
1	1247384	1248331	LOC117872990_rna-XM_034761940.1.197	1000	+	1247384	1248331	255,50,50	1	947,	0,		3	3132233	3133715	ADGRF3_rna-XM_034766935.1.3	1000	-	3132233	3133715	255,50,50	4	219,54,157,68,	0,402,733,1414,
1	1400696	1401039	LOC117872990_rna-XM_034761940.1.1647	1000	+	1400696	1401039	255,50,50	1	343,	0,		3	170816046	170817308	LOC117885839_rna-XM_034787340.1.1835	1000	-	170816046	170817308	255,50,50	3	171,96,102,	0,854,1160,
1	1601910	1602664	LOC117872990_rna-XM_034761940.1.3072	1000	-	1601910	1602664	255,50,50	1	754,	0,		3	9969493	9969565	LOC117875396_rna-XM_034766696.1.282	1000	+	9969493	9969565	255,50,50	1	72,	0,
1	1796001	1796911	LOC117872990_rna-XM_034761940.1.6404	1000	+	1796001	1796911	255,50,50	1	910,	0,		3	10214763	10216002	LOC117875396_rna-XM_034766696.1.351	1000	+	10214763	10216002	255,50,50	2	58,128,	0,1111,
1	1247384	1248275	LOC117872924_rna-XM_034761784.1.130	1000	+	1247384	1248275	255,50,50	1	891,	0,		3	10425706	10427371	LOC117875396_rna-XM_034766696.1.357	1000	+	10425706	10427371	255,50,50	3	58,127,9,	0,566,1656,
1	1774159	1775050	LOC117872924_rna-XM_034761784.1.23617	1000	+	1774159	1775050	255,50,50	1	891,	0,		3	9923924	9929530	LOC117875396_rna-XM_034766696.1.784	1000	+	9923924	9929530	255,50,50	2	58,114,	0,5492,
1	788149	788825	LOC117872924_rna-XM_034761784.1.689	1000	+	788149	788825	255,50,50	1	676,	0,		3	10469644	10472159	LOC117875396_rna-XM_034766696.1.3980	1000	-	10469644	10472159	255,50,50	2	15,58,	0,2457,
1	871386	872033	LOC117872924_rna-XM_034761784.1.10792	1000	+	871386	872033	255,50,50	1	647,	0,		3	10528116	10528174	LOC117875396_rna-XM_034766696.1.15420	1000	+	10528116	10528174	255,50,50	1	58,	0,
1	1802661	1803279	LOC117872924_rna-XM_034761784.1.199456	1000	-	1802661	1803279	255,50,50	1	618,	0,		3	9916754	9916803	LOC117875396_rna-XM_034766696.1.193158	1000	+	9916754	9916803	255,50,50	1	49,	0,
1	871386	872089	LOC117872932_rna-XM_034761798.1.7245	1000	+	871386	872089	255,50,50	1	703,	0,		3	10398915	10398939	LOC117875396_rna-XM_034766696.1.232929	1000	+	10398915	10398939	255,50,50	1	24,	0,
1	1619783	1620916	LOC117872932_rna-XM_034761798.1.68628	1000	-	1619783	1620916	255,50,50	1	1133,	0,		3	9962716	9962725	LOC117875396_rna-XM_034766696.1.846337	1000	+	9962716	9962725	255,50,50	1	9,	0,
1	1802605	1803279	LOC117872932_rna-XM_034761798.1.88775	1000	-	1802605	1803279	255,50,50	1	674,	0,		3	10070009	10070030	LOC117875396_rna-XM_034766696.1.892339	1000	-	10070009	10070030	255,50,50	1	21,	0,
1	1349833	1350863	LOC117887506_rna-XM_034790189.1.130	1000	-	1349833	1350863	255160120	1	1030,	0,		3	170925136	170927230	LOC117872897_rna-XM_034761739.1.4845	1000	-	170925136	170927230	255,50,50	4	228,96,106,164,	0,1097,1403,1930,
1	2137955	2138973	LOC117887506_rna-XM_034790189.1.128	1000	+	2137955	2138973	255160120	1	1018,	0,		3	170800790	170802861	LOC117872897_rna-XM_034761739.1.4879	1000	-	170800790	170802861	255,50,50	4	228,96,106,221,	0,1114,1420,1850,
1	6110921	6111950	LOC117887506_rna-XM_034790189.1.44064	1000	-	6110921	6111950	255,50,50	1	1029,	0,		3	166482637	166483544	LOC117872897_rna-XM_034761739.1.5526	1000	-	166482637	166483544	255,50,50	2	211,250,	0,657,
1	6071573	6072602	LOC117887506_rna-XM_034790189.1.3814	1000	-	6071573	6072602	255,50,50	1	1029,	0,		3	170815444	170817324	LOC117872897_rna-XM_034761739.1.62335	1000	-	170815444	170817324	255,50,50	3	228,96,118,	0,1456,1762,
1	1209816	1210846	LOC117887506_rna-XM_034790189.1.103779	1000	+	1209816	1210846	0,0,200	1	1030,	0,		3	172127547	172127594	LAS1L_rna-XM_034781807.1.85484	1000	+	172127547	172127594	255,50,50	1	47,	0,
1	2064725	2065755	LOC117887506_rna-XM_034790189.1.631568	1000	-	2064725	2065755	255,50,50	1	1030,	0,		3	1323167	1325785	PHKG2_rna-XM_034768254.1.1172072	1000	+	1323167	1325785	255,50,50	2	115,142,	0,2476,
1	871359	872171	LOC117887506_rna-XM_034790189.1.60843	1000	+	871359	872171	255,50,50	1	812,	0,		3	12473387	12493435	LOC117874058_rna-XM_034763876.1.3	1000	+	12473387	12493435	255,50,50	6	60,123,84,146,89,128,	0,3048,6046,6903,16944,19920,
1	1247384	1248413	LOC117887506_rna-XM_034790189.1.250008	1000	+	1247384	1248413	255,50,50	1	1029,	0,		3	115551137	115551148	CSNK1A1_rna-XM_034779139.1.85235	1000	-	115551137	115551148	255,50,50	1	11,	0,
1	218154419	218173403	LOC117884752_rna-XM_034785493.1.1	1000	+	218154419	218173403	255,50,50	5	67,105,151,134,159,	0,5921,17992,18349,18825,		3	81486878	81486883	CSNK1A1_rna-XM_034779139.1.302439	1000	-	81486878	81486883	255,50,50	1	5,	0,
1	218251855	218252398	LOC117884752_rna-XM_034785493.1.255428	1000	+	218251855	218252398	255,50,50	2	150,134,	0,409,		3	22897474	22898400	LOC117875318_rna-XM_034766550.1.3	1000	+	22897474	22898400	255,50,50	2	138,765,	0,161,
1	5289871	5290801	LOC117872022_rna-XM_034759977.1.351	1000	-	5289871	5290801	255,50,50	1	930,	0,		3	23089906	23118530	RAD51AP2_rna-XM_034766909.1.3	1000	+	23089906	23118530	255,50,50	6	85,91,2114,1319,102,119,	0,5708,22103,24851,27232,28505,
1	3476159	3477091	LOC117872022_rna-XM_034759977.1.354	1000	+	3476159	3477091	255,50,50	1	932,	0,		3	75398363	75398455	KPNA1_rna-XM_034787726.1.46963	1000	-	75398363	75398455	255,50,50	1	92,	0,
1	4624811	4625776	LOC117872022_rna-XM_034759977.1.882	1000	+	4624811	4625776	255,50,50	1	965,	0,		3	59626629	59626715	KPNA1_rna-XM_034787726.1.55953	1000	+	59626629	59626715	255,50,50	1	86,	0,
1	5208000	5208938	LOC117872022_rna-XM_034759977.1.3799	1000	+	5208000	5208938	255,50,50	1	938,	0,		3	200802103	200802160	STRC_rna-XM_034784913.1.1902884	1000	+	200802103	200802160	255,50,50	1	57,	0,
1	217258448	217260588	LOC117885024_rna-XM_034786108.1.1	1000	+	217258448	217260588	255,50,50	5	9,168,215,216,116,	0,436,852,1364,2024,		3	73026768	73026822	LOC117875504_rna-XM_034766890.1.3	1000	+	73026768	73026822	255,50,50	1	54,	0,
1	5289871	5290801	LOC117872349_rna-XM_034760710.1.284	1000	-	5289871	5290801	255,50,50	1	930,	0,		3	134722032	134722944	LOC117875478_rna-XM_034766868.1.2534	1000	+	134722032	134722944	255,50,50	1	912,	0,
1	4941710	4942636	LOC117872349_rna-XM_034760710.1.450	1000	+	4941710	4942636	255,50,50	1	926,	0,		3	83672457	83672516	NOL9_rna-XM_034753427.1.849348	1000	+	83672457	83672516	255,50,50	1	59,	0,
1	4862749	4863681	LOC117872349_rna-XM_034760710.1.1259	1000	+	4862749	4863681	255,50,50	1	932,	0,		3	170837770	170841006	LOC117882904_rna-XM_034781786.1.3601	1000	-	170837770	170841006	255,50,50	5	165,96,100,120,277,	0,790,1102,2011,2959,
1	4460423	4461357	LOC117872349_rna-XM_034760710.1.5444	1000	-	4460423	4461357	255,50,50	1	934,	0,		3	170925725	170928630	LOC117882904_rna-XM_034781786.1.3750	1000	-	170925725	170928630	255,50,50	5	222,96,106,122,217,	0,508,814,1689,2688,
1	5208000	5208938	LOC117872349_rna-XM_034760710.1.7628	1000	+	5208000	5208938	255,50,50	1	938,	0,		3	185300358	185303614	LOC117882904_rna-XM_034781786.1.3924	1000	-	185300358	185303614	255,50,50	5	120,96,106,105,264,	0,793,1100,2035,2992,
1	4488472	4488955	LOC117872349_rna-XM_034760710.1.8432	1000	-	4488472	4488955	255,50,50	1	483,	0,		3	185354504	185357760	LOC117882904_rna-XM_034781786.1.3940	1000	-	185354504	185357760	255,50,50	5	120,96,106,105,264,	0,793,1100,2035,2992,
1	4530804	4531743	LOC117872349_rna-XM_034760710.1.70160	1000	-	4530804	4531743	255,50,50	1	939,	0,		3	170785585	170788853	LOC117882904_rna-XM_034781786.1.3971	1000	-	170785585	170788853	255,50,50	5	117,96,100,120,277,	0,799,1111,2030,2991,
1	4818650	4819585	LOC117872349_rna-XM_034760710.1.107162	1000	+	4818650	4819585	255,50,50	1	935,	0,		3	166483616	166484854	LOC117882904_rna-XM_034781786.1.4595	1000	-	166483616	166484854	255,50,50	2	120,277,	0,961,
1	4972148	4973290	LOC117872349_rna-XM_034760710.1.111052	1000	+	4972148	4973290	255,50,50	1	1142,	0,		3	170816046	170819380	LOC117882904_rna-XM_034781786.1.9613	1000	-	170816046	170819380	255,50,50	5	171,96,118,119,277,	0,854,1160,2053,3057,
1	3476159	3477091	LOC117872349_rna-XM_034760710.1.112990	1000	+	3476159	3477091	255,50,50	1	932,	0,		3	185347803	185348067	LOC117882904_rna-XM_034781786.1.14552	1000	+	185347803	185348067	255,50,50	1	264,	0,
1	210717534	210717578	LOC117875895_rna-XM_034767473.1.526669	1000	+	210717534	210717578	255,50,50	1	44,	0,		3	185293662	185293926	LOC117882904_rna-XM_034781786.1.25430	1000	+	185293662	185293926	255,50,50	1	264,	0,
1	72274877	72274907	LOC117875895_rna-XM_034767473.1.558631	1000	-	72274877	72274907	255,50,50	1	30,	0,		3	38812861	38812874	KRBA2_rna-XM_034768332.1.519395	1000	-	38812861	38812874	255,50,50	1	13,	0,
1	3476159	3477091	LOC117872017_rna-XM_034759968.1.2868	1000	+	3476159	3477091	255,50,50	1	932,	0,		3	134991968	134992373	LOC117875520_rna-XM_034766903.1.246686	1000	+	134991968	134992373	255,50,50	1	405,	0,
1	4818650	4819585	LOC117872017_rna-XM_034759968.1.92653	1000	+	4818650	4819585	255,50,50	1	935,	0,		3	13464	13578	LOC117868502_rna-XM_034754474.1.11669	1000	-	13464	13578	255,50,50	1	114,	0,
1	4862749	4863681	LOC117872017_rna-XM_034759968.1.96169	1000	+	4862749	4863681	255,50,50	1	932,	0,		3	170815444	170817308	LOC117872897_rna-XM_034761744.1.62335	1000	-	170815444	170817308	255,50,50	4	228,105,96,102,	0,668,1456,1762,
1	4624811	4625776	LOC117872017_rna-XM_034759968.1.120883	1000	+	4624811	4625776	255,50,50	1	965,	0,		3	170837158	170841006	LOC117882904_rna-XM_034781785.1.3601	1000	-	170837158	170841006	255,50,50	4	227,100,120,277,	0,1714,2623,3571,
1	216475433	216480822	LOC117879167_rna-XM_034774160.1.5926	1000	-	216475433	216480822	255,50,50	4	5,66,275,308,	0,502,4670,5081,		3	170925136	170928630	LOC117882904_rna-XM_034781785.1.3750	1000	-	170925136	170928630	255,50,50	4	228,106,122,217,	0,1403,2278,3277,
1	216019938	216025238	LOC117879167_rna-XM_034774160.1.91471	1000	-	216019938	216025238	255,50,50	4	14,66,275,301,	0,596,4584,4999,		3	185299697	185303614	LOC117882904_rna-XM_034781785.1.3924	1000	-	185299697	185303614	255,50,50	4	227,106,105,264,	0,1761,2696,3653,
1	216223390	216228689	LOC117879167_rna-XM_034774160.1.91888	1000	+	216223390	216228689	255,50,50	4	301,275,66,14,	0,441,4637,5285,		3	185353843	185357760	LOC117882904_rna-XM_034781785.1.3940	1000	-	185353843	185357760	255,50,50	4	227,106,105,264,	0,1761,2696,3653,
1	321411243	321411248	LOC117879167_rna-XM_034774160.1.166495	1000	+	321411243	321411248	255,50,50	1	5,	0,		3	170784915	170788853	LOC117882904_rna-XM_034781785.1.3971	1000	-	170784915	170788853	255,50,50	4	228,100,120,277,	0,1781,2700,3661,
1	315112411	315113137	LOC117879167_rna-XM_034774160.1.279730	1000	+	315112411	315113137	255,50,50	2	304,287,	0,439,		3	166482637	166484854	LOC117882904_rna-XM_034781785.1.4595	1000	-	166482637	166484854	255,50,50	3	211,120,277,	0,979,1940,
1	280756995	280757170	LOC117879167_rna-XM_034774160.1.319054	1000	+	280756995	280757170	255,50,50	1	175,	0,		3	170815444	170819380	LOC117882904_rna-XM_034781785.1.9613	1000	-	170815444	170819380	255,50,50	4	228,118,119,277,	0,1762,2655,3659,
1	209745228	209745934	LOC117879167_rna-XM_034774160.1.330489	1000	-	209745228	209745934	255,50,50	2	284,273,	0,433,		3	185347803	185348067	LOC117882904_rna-XM_034781785.1.14552	1000	+	185347803	185348067	255,50,50	1	264,	0,
1	4817679	4819585	LOC117872142_rna-XM_034760315.1.1	1000	+	4817679	4819585	255,50,50	2	11,974,	0,932,		3	185293662	185293926	LOC117882904_rna-XM_034781785.1.25430	1000	+	185293662	185293926	255,50,50	1	264,	0,
1	4800649	4802578	LOC117872142_rna-XM_034760315.1.108	1000	-	4800649	4802578	0,0,200	2	976,38,	0,1891,		3	4715168	4715259	LOC117871397_rna-XM_034759331.1.501	1000	-	4715168	4715259	255,50,50	1	91,	0,
1	5009415	5011316	LOC117872142_rna-XM_034760315.1.150	1000	+	5009415	5011316	0,0,200	2	14,976,	0,925,		3	170495612	170495654	LOC117879146_rna-XM_034774130.1.59862	1000	-	170495612	170495654	255,50,50	1	42,	0,
1	5062714	5063690	LOC117872142_rna-XM_034760315.1.173	1000	-	5062714	5063690	0,0,200	1	976,	0,		3	105730597	105730656	LOC117879146_rna-XM_034774130.1.190188	1000	-	105730597	105730656	255,50,50	1	59,	0,
1	4623123	4625776	LOC117872142_rna-XM_034760315.1.292	1000	+	4623123	4625776	255,50,50	2	11,965,	0,1688,		3	93233038	93233100	LOC117879146_rna-XM_034774130.1.364979	1000	+	93233038	93233100	255,50,50	1	62,	0,
1	4940583	4942636	LOC117872142_rna-XM_034760315.1.621	1000	+	4940583	4942636	255,50,50	2	84,966,	0,1087,		3	37805526	37828031	TDRP_rna-XM_034766899.1.3	1000	-	37805526	37828031	255,50,50	4	346,104,60,32,	0,3673,19724,22473,
1	4437447	4438213	LOC117872142_rna-XM_034760315.1.155	1000	+	4437447	4438213	255,50,50	1	766,	0,		3	78718936	78719775	LOC117884359_rna-XM_034784700.1.180862	1000	+	78718936	78719775	255,50,50	2	83,660,	0,179,
1	4548040	4549876	LOC117872142_rna-XM_034760315.1.1542	1000	-	4548040	4549876	0,0,200	2	979,14,	0,1822,		3	36417097	36417422	LOC117875517_rna-XM_034766900.1.3	1000	-	36417097	36417422	255,50,50	1	325,	0,
1	4928205	4930316	LOC117872142_rna-XM_034760315.1.1126	1000	-	4928205	4930316	0,0,200	2	952,37,	0,2074,		3	159816891	159819023	LOC117879748_rna-XM_034775011.1.3247	1000	+	159816891	159819023	255,50,50	4	112,95,153,183,	0,365,812,1949,
1	3476119	3477091	LOC117872142_rna-XM_034760315.1.89246	1000	+	3476119	3477091	255,50,50	1	972,	0,		3	148757710	148759665	LOC117879748_rna-XM_034775011.1.3672	1000	-	148757710	148759665	255,50,50	4	195,153,95,115,	0,1176,1493,1840,
1	4861748	4863681	LOC117872142_rna-XM_034760315.1.121305	1000	+	4861748	4863681	255,50,50	2	56,972,	0,961,		3	185239146	185240993	LOC117879748_rna-XM_034775011.1.6111	1000	-	185239146	185240993	255,50,50	4	249,153,95,115,	0,1058,1391,1732,
1	5289871	5291797	LOC117872142_rna-XM_034760315.1.132771	1000	-	5289871	5291797	255,50,50	2	970,56,	0,1870,		3	172096427	172098528	LOC117879748_rna-XM_034775011.1.8453	1000	+	172096427	172098528	255,50,50	4	115,95,153,354,	0,365,626,1747,
1	4460423	4461397	LOC117872142_rna-XM_034760315.1.137280	1000	-	4460423	4461397	255,50,50	1	974,	0,		3	166480895	166482827	LOC117879748_rna-XM_034775011.1.15609	1000	-	166480895	166482827	255,50,50	4	158,153,95,98,	0,1167,1487,1834,
1	5168946	5171164	LOC117872142_rna-XM_034760315.1.141463	1000	-	5168946	5171164	0,0,200	2	976,84,	0,2134,		3	12857832	12862246	GLYATL3_rna-XM_034763874.1.3	1000	-	12857832	12862246	255,50,50	4	427,127,108,78,	0,2215,2896,4336,
1	4997155	4999879	LOC117872142_rna-XM_034760315.1.148097	1000	+	4997155	4999879	0,0,200	2	11,976,	0,1748,		3	166482637	166484854	LOC117879741_rna-XM_034774990.1.1767	1000	-	166482637	166484854	255,50,50	4	211,80,122,277,	0,657,1431,1940,
1	4848531	4849505	LOC117872142_rna-XM_034760315.1.151181	1000	+	4848531	4849505	255160120	1	974,	0,		3	170800790	170803485	LOC117879741_rna-XM_034774990.1.2220	1000	-	170800790	170803485	255,50,50	6	228,105,96,106,80,217,	0,665,1114,1420,1850,2478,
1	4877327	4879443	LOC117872142_rna-XM_034760315.1.157072	1000	-	4877327	4879443	0,0,200	2	976,88,	0,2028,		3	185248399	185249200	LOC117879741_rna-XM_034774990.1.3642	1000	-	185248399	185249200	255,50,50	2	103,292,	0,509,
1	4394969	4395946	LOC117872142_rna-XM_034760315.1.168404	1000	-	4394969	4395946	255,50,50	1	977,	0,		3	185240786	185244195	LOC117879741_rna-XM_034774990.1.4183	1000	-	185240786	185244195	255,50,50	6	228,105,96,106,80,267,	0,677,1455,1762,2291,3142,
1	4444474	4444937	LOC117883512_rna-XM_034782849.1.545	1000	-	4444474	4444937	255,50,50	1	463,	0,		3	170886042	170886056	LOC117885484_rna-XM_034786783.1.8864	1000	+	170886042	170886056	255,50,50	1	14,	0,
1	4625198	4625776	LOC117883512_rna-XM_034782849.1.138072	1000	+	4625198	4625776	255,50,50	1	578,	0,		3	170922995	170923009	LOC117885484_rna-XM_034786783.1.13105	1000	+	170922995	170923009	255,50,50	1	14,	0,
1	4941710	4942585	LOC117872450_rna-XM_034760908.1.11959	1000	+	4941710	4942585	255,50,50	1	875,	0,		3	170904233	170904247	LOC117885484_rna-XM_034786783.1.26587	1000	+	170904233	170904247	255,50,50	1	14,	0,
1	4530855	4531743	LOC117872450_rna-XM_034760908.1.5797	1000	-	4530855	4531743	255,50,50	1	888,	0,		3	113737497	113737789	LOC117880568_rna-XM_034776852.1.278898	1000	-	113737497	113737789	255,50,50	1	292,	0,
1	4624811	4625705	LOC117872450_rna-XM_034760908.1.67750	1000	+	4624811	4625705	255,50,50	1	894,	0,		3	17233552	17233744	LOC117880568_rna-XM_034776852.1.394860	1000	-	17233552	17233744	255,50,50	1	192,	0,
1	4460474	4461357	LOC117872450_rna-XM_034760908.1.131808	1000	-	4460474	4461357	255,50,50	1	883,	0,		3	86130742	86130820	LOC117875499_rna-XM_034766887.1.3	1000	+	86130742	86130820	255,50,50	1	78,	0,
1	1899299	1900847	LOC117871383_rna-XM_034759308.1.3514	1000	-	1899299	1900847	255,50,50	2	922,24,	0,1524,		3	170837158	170841006	LOC117882904_rna-XM_034781784.1.3601	1000	-	170837158	170841006	255,50,50	5	227,96,100,120,277,	0,1402,1714,2623,3571,
1	3219044	3219985	LOC117872644_rna-XM_034761317.1.399	1000	+	3219044	3219985	255,50,50	1	941,	0,		3	170925136	170928630	LOC117882904_rna-XM_034781784.1.3750	1000	-	170925136	170928630	255,50,50	5	228,96,106,122,217,	0,1097,1403,2278,3277,
1	3680090	3680966	LOC117872644_rna-XM_034761317.1.133	1000	+	3680090	3680966	255,50,50	1	876,	0,		3	185299697	185303614	LOC117882904_rna-XM_034781784.1.3924	1000	-	185299697	185303614	255,50,50	5	227,96,106,105,264,	0,1454,1761,2696,3653,
1	2799828	2800766	LOC117872644_rna-XM_034761317.1.1027	1000	+	2799828	2800766	255,50,50	1	938,	0,		3	185353843	185357760	LOC117882904_rna-XM_034781784.1.3940	1000	-	185353843	185357760	255,50,50	5	227,96,106,105,264,	0,1454,1761,2696,3653,
1	2842985	2843917	LOC117872644_rna-XM_034761317.1.1044	1000	+	2842985	2843917	255,50,50	1	932,	0,		3	170784915	170788853	LOC117882904_rna-XM_034781784.1.3971	1000	-	170784915	170788853	255,50,50	5	228,96,100,120,277,	0,1469,1781,2700,3661,
1	4138124	4138342	LOC117872644_rna-XM_034761317.1.447433	1000	-	4138124	4138342	255,50,50	1	218,	0,		3	166482637	166484854	LOC117882904_rna-XM_034781784.1.4595	1000	-	166482637	166484854	255,50,50	3	211,120,277,	0,979,1940,
1	4020396	4021257	LOC117872537_rna-XM_034761098.1.140	1000	-	4020396	4021257	255,50,50	1	861,	0,		3	170815444	170819380	LOC117882904_rna-XM_034781784.1.9613	1000	-	170815444	170819380	255,50,50	5	228,96,118,119,277,	0,1456,1762,2655,3659,
1	3188736	3189672	LOC117872537_rna-XM_034761098.1.785	1000	-	3188736	3189672	255,50,50	1	936,	0,		3	185347803	185348067	LOC117882904_rna-XM_034781784.1.14552	1000	+	185347803	185348067	255,50,50	1	264,	0,
1	3651467	3652282	LOC117872537_rna-XM_034761098.1.648	1000	-	3651467	3652282	255,50,50	1	815,	0,		3	185293662	185293926	LOC117882904_rna-XM_034781784.1.25430	1000	+	185293662	185293926	255,50,50	1	264,	0,
1	4345055	4346010	LOC117872537_rna-XM_034761098.1.29404	1000	+	4345055	4346010	255,50,50	1	955,	0,		3	28250258	28250294	DRAP1_rna-XM_034777193.1.1023429	1000	+	28250258	28250294	255,50,50	1	36,	0,
1	3680090	3680966	LOC117872537_rna-XM_034761098.1.61279	1000	+	3680090	3680966	255,50,50	1	876,	0,		3	145784819	145784878	EFCAB11_rna-XM_034768112.1.80288	1000	-	145784819	145784878	255,50,50	1	59,	0,
1	2833113	2834035	LOC117872537_rna-XM_034761098.1.92816	1000	+	2833113	2834035	255,50,50	1	922,	0,		3	145784859	145784878	EFCAB11_rna-XM_034768113.1.80288	1000	-	145784859	145784878	255,50,50	1	19,	0,
1	157478859	157490230	CRYAA_rna-XM_034753688.1.1	1000	-	157478859	157490230	255,50,50	2	385,109,	0,11262,		3	36365548	36366021	LOC117875519_rna-XM_034766902.1.8921	1000	-	36365548	36366021	255,50,50	1	473,	0,
1	216102061	216102494	CRYAA_rna-XM_034753688.1.418136	1000	+	216102061	216102494	255,50,50	1	433,	0,		3	202215150	202215826	LOC117882196_rna-XM_034780246.1.134860	1000	+	202215150	202215826	255,50,50	2	86,138,	0,538,
1	1938505	1939378	LOC117873052_rna-XM_034762053.1.1637	1000	-	1938505	1939378	255,50,50	1	873,	0,		3	28387	28514	LOC117870040_rna-XM_034757223.1.10577	1000	-	28387	28514	255,50,50	1	127,	0,
1	1317808	1318720	LOC117873052_rna-XM_034762053.1.86459	1000	+	1317808	1318720	255,50,50	1	912,	0,		3	148757732	148760954	LOC117871791_rna-XM_034759552.1.4239	1000	-	148757732	148760954	255,50,50	5	173,153,95,136,60,	0,1154,1471,1818,3162,
1	1765632	1766497	LOC117873052_rna-XM_034762053.1.12063	1000	-	1765632	1766497	255,50,50	1	865,	0,		3	159815552	159819023	LOC117871791_rna-XM_034759552.1.4534	1000	+	159815552	159819023	255,50,50	5	60,133,95,153,183,	0,1318,1704,2151,3288,
1	843942	844877	LOC117873052_rna-XM_034762053.1.315578	1000	-	843942	844877	255,50,50	1	935,	0,		3	185239101	185242301	LOC117871791_rna-XM_034759552.1.6668	1000	-	185239101	185242301	255,50,50	5	294,153,95,136,60,	0,1103,1436,1777,3140,
1	29367363	29367549	LOC117887465_rna-XM_034790112.1.40518	1000	-	29367363	29367549	255,50,50	1	186,	0,		3	172096406	172098570	LOC117871791_rna-XM_034759552.1.10204	1000	+	172096406	172098570	255,50,50	4	136,95,153,396,	0,386,647,1768,
1	337618111	337641175	CDNF_rna-XM_034765277.1.1	1000	+	337618111	337641175	255,50,50	4	101,126,142,180,	0,18107,20468,22884,		3	166480895	166482848	LOC117871791_rna-XM_034759552.1.20362	1000	-	166480895	166482848	255,50,50	4	158,153,95,119,	0,1167,1487,1834,
1	352941888	352943472	LOC117873455_rna-XM_034762849.1.35	1000	+	352941888	352943472	255,50,50	2	59,79,	0,1505,		3	166016774	166016931	LOC117871791_rna-XM_034759552.1.35793	1000	-	166016774	166016931	255,50,50	1	157,	0,
1	352986364	352997317	LOC117873455_rna-XM_034762849.1.1984	1000	-	352986364	352997317	255,50,50	3	112,141,95,	0,3877,10858,		3	1381195	1381270	COL5A3_rna-XM_034792630.1.449881	1000	-	1381195	1381270	255,50,50	1	75,	0,
1	350444623	350445970	LOC117873455_rna-XM_034762849.1.61608	1000	-	350444623	350445970	255,50,50	2	79,83,	0,1264,		3	1109202	1109296	COL5A3_rna-XM_034792630.1.1611685	1000	-	1109202	1109296	255,50,50	1	94,	0,
1	2800074	2800766	LOC117886385_rna-XM_034788159.1.109946	1000	+	2800074	2800766	255,50,50	1	692,	0,		3	38682428	38682470	SF3B1_rna-XM_034786528.1.219432	1000	+	38682428	38682470	255,50,50	1	42,	0,
1	10062491	10064128	LOC117882017_rna-XM_034779999.1.1	1000	-	10062491	10064128	255,50,50	2	119,487,	0,1150,		3	65905661	65906301	LOC117869148_rna-XM_034755690.1.13642	1000	-	65905661	65906301	255,50,50	1	640,	0,
1	276340167	276341221	LOC117882017_rna-XM_034779999.1.202150	1000	+	276340167	276341221	255,50,50	2	535,93,	0,961,		3	204109694	204109722	HNRNPC_rna-XM_034787296.1.1164345	1000	-	204109694	204109722	255,50,50	1	28,	0,
1	264787817	264788120	LOC117879261_rna-XM_034774327.1.233362	1000	-	264787817	264788120	255,50,50	1	303,	0,		3	98017536	98017827	LOC117875621_rna-XM_034766989.1.7998	1000	-	98017536	98017827	255,50,50	1	291,	0,
1	216705015	216708951	LOC117873241_rna-XM_034762430.1.151	1000	-	216705015	216708951	255,50,50	4	144,90,84,93,	0,1251,2390,3843,		3	170837158	170841006	LOC117882904_rna-XM_034781780.1.3601	1000	-	170837158	170841006	255,50,50	6	227,99,96,100,120,277,	0,678,1402,1714,2623,3571,
1	216731482	216731736	LOC117873241_rna-XM_034762430.1.198	1000	+	216731482	216731736	255,50,50	1	254,	0,		3	170925136	170928630	LOC117882904_rna-XM_034781780.1.3750	1000	-	170925136	170928630	255,50,50	6	228,156,96,106,122,217,	0,655,1097,1403,2278,3277,
1	216703158	216703172	LOC117873241_rna-XM_034762430.1.80529	1000	-	216703158	216703172	255,50,50	1	14,	0,		3	185299697	185303614	LOC117882904_rna-XM_034781780.1.3924	1000	-	185299697	185303614	255,50,50	6	227,105,96,106,105,264,	0,676,1454,1761,2696,3653,
1	216456160	216456823	LOC117873241_rna-XM_034762430.1.157784	1000	+	216456160	216456823	255,50,50	2	84,14,	0,649,		3	185353843	185357760	LOC117882904_rna-XM_034781780.1.3940	1000	-	185353843	185357760	255,50,50	6	227,105,96,106,105,264,	0,676,1454,1761,2696,3653,
1	102450676	102460302	TEX30_rna-XM_034758194.1.1	1000	+	102450676	102460302	255,50,50	5	18,231,53,207,200,	0,2799,5859,7572,9426,		3	166482637	166484854	LOC117882904_rna-XM_034781780.1.4595	1000	-	166482637	166484854	255,50,50	3	211,120,277,	0,979,1940,
1	1601910	1602664	LOC117873201_rna-XM_034762304.1.197	1000	-	1601910	1602664	255,50,50	1	754,	0,		3	170815444	170819380	LOC117882904_rna-XM_034781780.1.9613	1000	-	170815444	170819380	255,50,50	6	228,105,96,118,119,277,	0,668,1456,1762,2655,3659,
1	6111003	6111950	LOC117882737_rna-XM_034781518.1.6878	1000	-	6111003	6111950	255,50,50	1	947,	0,		3	185347803	185348067	LOC117882904_rna-XM_034781780.1.14552	1000	+	185347803	185348067	255,50,50	1	264,	0,
1	4861748	4863681	LOC117872133_rna-XM_034760287.1.326	1000	+	4861748	4863681	255,50,50	2	56,972,	0,961,		3	185293662	185293926	LOC117882904_rna-XM_034781780.1.25430	1000	+	185293662	185293926	255,50,50	1	264,	0,
1	4941670	4942636	LOC117872133_rna-XM_034760287.1.514	1000	+	4941670	4942636	255,50,50	1	966,	0,		3	86690922	86697674	LOC117875004_rna-XM_034765815.1.3	1000	-	86690922	86697674	255,50,50	4	145,89,151,205,	0,426,4416,6547,
1	4530804	4533254	LOC117872133_rna-XM_034760287.1.954	1000	-	4530804	4533254	255,50,50	2	979,50,	0,2400,		3	148760124	148763123	LOC117867169_rna-XM_034751991.1.3189	1000	-	148760124	148763123	255,50,50	7	120,96,106,80,123,79,26,	0,770,1076,1609,2006,2488,2973,
1	4460423	4461397	LOC117872133_rna-XM_034760287.1.1153	1000	-	4460423	4461397	255,50,50	1	974,	0,		3	185241448	185243594	LOC117867169_rna-XM_034751991.1.7470	1000	-	185241448	185243594	255,50,50	5	120,96,106,80,122,	0,793,1100,1629,2024,
1	4977987	4978039	LOC117872133_rna-XM_034760287.1.2634	1000	+	4977987	4978039	255,50,50	1	52,	0,		3	148757732	148762691	LOC117882364_rna-XM_034780525.1.3910	1000	-	148757732	148762691	255,50,50	6	173,96,106,80,123,79,	0,3162,3468,4001,4398,4880,
1	5206388	5208938	LOC117872133_rna-XM_034760287.1.1238	1000	+	5206388	5208938	255,50,50	2	69,978,	0,1572,		3	159813785	159819023	LOC117882364_rna-XM_034780525.1.4182	1000	+	159813785	159819023	255,50,50	6	131,124,80,106,96,183,	0,472,912,1414,1731,5055,
1	4623167	4625776	LOC117872133_rna-XM_034760287.1.5646	1000	+	4623167	4625776	255,50,50	2	42,965,	0,1644,		3	161503727	161509529	LOC117882364_rna-XM_034780525.1.5751	1000	-	161503727	161509529	255,50,50	5	249,96,106,80,122,	0,4462,4768,5294,5680,
1	4817696	4819585	LOC117872133_rna-XM_034760287.1.69495	1000	+	4817696	4819585	255,50,50	2	14,974,	0,915,		3	185239108	185243594	LOC117882364_rna-XM_034780525.1.6239	1000	-	185239108	185243594	255,50,50	5	287,96,106,80,122,	0,3133,3440,3969,4364,
1	4601023	4603984	LOC117872133_rna-XM_034760287.1.149186	1000	+	4601023	4603984	255,50,50	2	37,993,	0,1968,		3	98027671	98028206	TAAR5_rna-XM_034766990.1.2943	1000	-	98027671	98028206	255,50,50	1	535,	0,
1	47463903	47474002	RXFP2_rna-XM_034778580.1.1	1000	+	47463903	47474002	255,50,50	3	230,403,426,	0,1205,9673,		3	157827372	157827442	LOC117875564_rna-XM_034766939.1.3	1000	+	157827372	157827442	255,50,50	1	70,	0,
1	213232022	213232620	LOC117874740_id-LOC117874740.405321	1000	+	213232022	213232620	255,50,50	2	82,390,	0,208,		3	166482687	166484854	LOC117879741_rna-XM_034774997.1.1767	1000	-	166482687	166484854	255,50,50	4	161,80,122,277,	0,607,1381,1890,
1	217093992	217150869	A2M_rna-XM_034785806.1.1	1000	-	217093992	217150869	255,50,50	11	26,42,103,124,85,169,21,53,157,184,89,	0,1283,2260,36433,37591,39955,42931,48563,48915,50129,56788,		3	185299747	185303614	LOC117879741_rna-XM_034774997.1.2102	1000	-	185299747	185303614	255,50,50	6	177,105,96,80,104,264,	0,626,1404,2240,3097,3603,
1	216862067	216906825	A2M_rna-XM_034785806.1.224	1000	+	216862067	216906825	255,50,50	10	89,184,157,53,21,169,85,124,219,128,	0,4026,5811,6272,11453,12617,15027,16146,44095,44630,		3	170800840	170803485	LOC117879741_rna-XM_034774997.1.2220	1000	-	170800840	170803485	255,50,50	5	178,105,96,80,217,	0,615,1064,1800,2428,
1	217107361	217126388	A2M_rna-XM_034785806.1.1070	1000	-	217107361	217126388	130130130	15	166,75,157,85,177,84,52,122,127,229,118,88,171,150,143,	0,1001,1402,2802,6125,6790,7483,11255,12007,13285,14203,15842,16897,18251,18884,		3	185457462	185461344	LOC117879741_rna-XM_034774997.1.2277	1000	-	185457462	185461344	255,50,50	6	171,105,96,80,104,282,	0,620,1398,2234,3093,3600,
1	216898351	216898436	A2M_rna-XM_034785806.1.118944	1000	+	216898351	216898436	255,50,50	1	85,	0,		3	185353893	185357760	LOC117879741_rna-XM_034774997.1.2858	1000	-	185353893	185357760	255,50,50	6	177,105,96,80,104,264,	0,626,1404,2240,3097,3603,
1	216895219	216895303	A2M_rna-XM_034785806.1.151704	1000	+	216895219	216895303	130130130	1	84,	0,		3	185248399	185249200	LOC117879741_rna-XM_034774997.1.3642	1000	-	185248399	185249200	255,50,50	2	103,292,	0,509,
1	4437492	4438213	LOC117872149_rna-XM_034760326.1.52	1000	+	4437492	4438213	255,50,50	1	721,	0,		3	185240836	185244195	LOC117879741_rna-XM_034774997.1.4183	1000	-	185240836	185244195	255,50,50	5	178,105,96,80,267,	0,627,1405,2241,3092,
1	4972148	4973290	LOC117872149_rna-XM_034760326.1.514	1000	+	4972148	4973290	255,50,50	1	1142,	0,		3	90721491	90721624	HSF2_rna-XM_034765764.1.858863	1000	-	90721491	90721624	255,50,50	1	133,	0,
1	4862749	4863681	LOC117872149_rna-XM_034760326.1.4444	1000	+	4862749	4863681	255,50,50	1	932,	0,		3	199961989	199962052	KCTD17_rna-XM_034777353.1.816411	1000	-	199961989	199962052	255,50,50	1	63,	0,
1	4818650	4819585	LOC117872149_rna-XM_034760326.1.9111	1000	+	4818650	4819585	255,50,50	1	935,	0,		3	202214892	202215826	LOC117882196_rna-XM_034780247.1.134860	1000	+	202214892	202215826	255,50,50	3	123,57,138,	0,258,796,
1	4941710	4942636	LOC117872149_rna-XM_034760326.1.1126	1000	+	4941710	4942636	255,50,50	1	926,	0,		3	105353401	105354917	LOC117882196_rna-XM_034780247.1.149834	1000	-	105353401	105354917	255,50,50	3	399,118,66,	0,549,1450,
1	5208000	5208938	LOC117872149_rna-XM_034760326.1.153166	1000	+	5208000	5208938	255,50,50	1	938,	0,		3	758176	758282	ZBTB17_rna-XM_034753460.1.447027	1000	+	758176	758282	255,50,50	1	106,	0,
1	350134911	350135006	LOC117888463_rna-XM_034791893.1.1299554	1000	+	350134911	350135006	255,50,50	1	95,	0,		3	793204	793315	UBA1_rna-XM_034792761.1.518103	1000	-	793204	793315	255,50,50	1	111,	0,
1	6475876	6478370	LOC117888463_rna-XM_034791893.1.1445921	1000	+	6475876	6478370	255,50,50	2	60,100,	0,2394,		3	201292697	201292748	UBA1_rna-XM_034792761.1.811772	1000	-	201292697	201292748	255,50,50	1	51,	0,
1	32382043	32390413	LOC117871175_rna-XM_034758881.1.1	1000	-	32382043	32390413	255,50,50	10	101,104,160,131,117,161,129,149,239,117,	0,352,2462,3137,4296,4573,6662,6889,7646,8253,		3	97322123	97396554	ENPP1_rna-XM_034765643.1.3	1000	+	97322123	97396554	255,50,50	25	177,73,117,126,61,98,80,120,110,66,73,110,132,32,128,70,88,177,52,156,138,78,134,158,168,	0,30627,31804,32713,33262,35876,42032,43826,45757,48758,50171,52319,54178,55199,57533,59491,62145,64114,64828,67694,69544,71217,72147,73131,74263,
1	4941710	4942636	LOC117872383_rna-XM_034760773.1.668	1000	+	4941710	4942636	255,50,50	1	926,	0,		3	758176	758282	ZBTB17_rna-XM_034753462.1.447027	1000	+	758176	758282	255,50,50	1	106,	0,
1	5208000	5208938	LOC117872383_rna-XM_034760773.1.1378	1000	+	5208000	5208938	255,50,50	1	938,	0,		3	172488901	172625754	ACYP2_rna-XM_034764388.1.3	1000	-	172488901	172625754	255,50,50	4	115,169,110,24,	0,121263,122832,136829,
1	4603031	4603964	LOC117872383_rna-XM_034760773.1.3803	1000	+	4603031	4603964	255,50,50	1	933,	0,		3	14701445	14702401	LOC117874056_rna-XM_034763871.1.3	1000	-	14701445	14702401	255,50,50	1	956,	0,
1	218259765	218260303	LOC117870837_rna-XM_034758224.1.255428	1000	+	218259765	218260303	255,50,50	2	152,131,	0,407,		3	170851219	170852747	LOC117884254_rna-XM_034784497.1.5551	1000	-	170851219	170852747	255,50,50	3	228,71,96,	0,679,1432,
1	38889199	38976015	PARP4_rna-XM_034758805.1.1	1000	+	38889199	38976015	255,50,50	28	132,196,139,75,114,150,138,174,161,138,99,184,160,125,116,87,165,47,82,138,196,70,188,171,81,79,102,39,	0,9237,10614,21255,21960,25795,27766,29323,30647,34555,37635,38593,41868,42604,44478,44840,45535,46493,48291,48811,60558,61004,62030,69443,78252,81561,83581,86777,		3	170815444	170817308	LOC117884254_rna-XM_034784497.1.76050	1000	-	170815444	170817308	255,50,50	4	228,105,96,102,	0,668,1456,1762,
1	4602991	4603964	LOC117872307_rna-XM_034760633.1.948	1000	+	4602991	4603964	255,50,50	1	973,	0,		3	170875929	170879799	LOC117888296_rna-XM_034791561.1.8140	1000	-	170875929	170879799	255,50,50	5	178,96,80,104,217,	0,1443,2277,3128,3653,
1	4624811	4625776	LOC117872307_rna-XM_034760633.1.138034	1000	+	4624811	4625776	255,50,50	1	965,	0,		3	800265	800318	LOC117878393_rna-XM_034772557.1.7817	1000	+	800265	800318	255,50,50	1	53,	0,
1	4530804	4531783	LOC117872307_rna-XM_034760633.1.173772	1000	-	4530804	4531783	255,50,50	1	979,	0,		3	36814630	36814644	LOC117878393_rna-XM_034772557.1.68218	1000	+	36814630	36814644	255,50,50	1	14,	0,
1	5289871	5290841	LOC117872307_rna-XM_034760633.1.921436	1000	-	5289871	5290841	255,50,50	1	970,	0,		3	36924113	36924127	LOC117878393_rna-XM_034772557.1.166812	1000	+	36924113	36924127	255,50,50	1	14,	0,
1	217093992	217150869	A2M_rna-XM_034785891.1.1	1000	-	217093992	217150869	255,50,50	11	26,42,103,124,85,169,21,53,157,184,89,	0,1283,2260,36433,37591,39955,42931,48563,48915,50129,56788,		3	185239302	185241014	LOC117876305_rna-XM_034768331.1.21507	1000	-	185239302	185241014	255,50,50	4	93,153,95,136,	0,902,1235,1576,
1	216862067	216906825	A2M_rna-XM_034785891.1.224	1000	+	216862067	216906825	255,50,50	10	89,184,157,53,21,169,85,124,219,128,	0,4026,5811,6272,11453,12617,15027,16146,44095,44630,		3	166480960	166482848	LOC117876305_rna-XM_034768331.1.24158	1000	-	166480960	166482848	255,50,50	4	93,153,95,119,	0,1102,1422,1769,
1	217107361	217126388	A2M_rna-XM_034785891.1.1070	1000	-	217107361	217126388	130130130	15	166,75,157,85,177,84,52,122,127,229,118,88,171,150,143,	0,1001,1402,2802,6125,6790,7483,11255,12007,13285,14203,15842,16897,18251,18884,		3	170906397	170910103	LOC117879741_rna-XM_034774994.1.1036	1000	-	170906397	170910103	255,50,50	8	228,105,96,106,80,122,104,21,	0,677,1490,1796,2324,2695,3164,3685,
1	216898351	216898436	A2M_rna-XM_034785891.1.118944	1000	+	216898351	216898436	255,50,50	1	85,	0,		3	166482637	166484601	LOC117879741_rna-XM_034774994.1.1767	1000	-	166482637	166484601	255,50,50	5	211,80,123,103,24,	0,657,979,1450,1940,
1	216895219	216895303	A2M_rna-XM_034785891.1.151704	1000	+	216895219	216895303	130130130	1	84,	0,		3	170875879	170894565	LOC117879741_rna-XM_034774994.1.3364	1000	-	170875879	170894565	255,50,50	8	228,105,96,106,80,122,102,21,	0,678,1493,1799,2327,2696,18159,18665,
1	216914187	216917632	A2M_rna-XM_034785865.1.61144	1000	+	216914187	216917632	255,50,50	2	91,69,	0,3376,		3	185247919	185248976	LOC117879741_rna-XM_034774994.1.3642	1000	-	185247919	185248976	255,50,50	3	123,103,68,	0,480,989,
1	216194558	216194873	LOC117888795_rna-XM_034792525.1.205572	1000	-	216194558	216194873	255,50,50	1	315,	0,		3	170907074	170910103	LOC117879741_rna-XM_034774994.1.3852	1000	-	170907074	170910103	255,50,50	7	105,96,106,80,122,104,21,	0,813,1119,1647,2018,2487,3008,
1	1326245	1327120	LOC117873063_rna-XM_034762071.1.1	1000	-	1326245	1327120	255,50,50	1	875,	0,		3	185240786	185243983	LOC117879741_rna-XM_034774994.1.4183	1000	-	185240786	185243983	255,50,50	7	228,105,96,106,80,122,55,	0,677,1455,1762,2291,2686,3142,
1	1873402	1874392	LOC117873063_rna-XM_034762071.1.103	1000	+	1873402	1874392	0,0,200	1	990,	0,		3	52693421	52693437	DNAJA4_rna-XM_034783030.1.63086	1000	+	52693421	52693437	255,50,50	1	16,	0,
1	1247384	1248331	LOC117873063_rna-XM_034762071.1.759	1000	+	1247384	1248331	255,50,50	1	947,	0,		3	13464	13578	LOC117868502_rna-XM_034754473.1.11669	1000	-	13464	13578	255,50,50	1	114,	0,
1	1619783	1620916	LOC117873063_rna-XM_034762071.1.2907	1000	-	1619783	1620916	255,50,50	1	1133,	0,		3	139912912	139914189	LOC117880333_rna-XM_034776460.1.38477	1000	-	139912912	139914189	255,50,50	2	995,276,	0,1001,
1	1209816	1210764	LOC117873063_rna-XM_034762071.1.10650	1000	+	1209816	1210764	0,0,200	1	948,	0,		3	12857832	12862309	GLYATL3_rna-XM_034763873.1.3	1000	-	12857832	12862309	255,50,50	4	427,127,108,141,	0,2215,2896,4336,
1	1774159	1775106	LOC117873063_rna-XM_034762071.1.87932	1000	+	1774159	1775106	255,50,50	1	947,	0,		3	170800790	170802861	LOC117872935_rna-XM_034761801.1.3019	1000	-	170800790	170802861	255,50,50	4	228,96,106,221,	0,1114,1420,1850,
1	3964967	3965351	LOC117871375_rna-XM_034759302.1.1577	1000	-	3964967	3965351	0,0,200	1	384,	0,		3	170925136	170927230	LOC117872935_rna-XM_034761801.1.4820	1000	-	170925136	170927230	255,50,50	4	228,96,106,164,	0,1097,1403,1930,
1	286010870	286010895	LOC117875725_rna-XM_034767056.1.1680446	1000	-	286010870	286010895	255,50,50	1	25,	0,		3	166482637	166483544	LOC117872935_rna-XM_034761801.1.5488	1000	-	166482637	166483544	255,50,50	2	211,250,	0,657,
1	191783277	191783365	LOC117876449_rna-XM_034768694.1.1666870	1000	-	191783277	191783365	255,50,50	1	88,	0,		3	170815444	170817324	LOC117872935_rna-XM_034761801.1.62631	1000	-	170815444	170817324	255,50,50	3	228,96,118,	0,1456,1762,
1	4972148	4973290	LOC117872127_rna-XM_034760258.1.173	1000	+	4972148	4973290	255,50,50	1	1142,	0,		3	53265226	53266156	LOC117883402_rna-XM_034782675.1.12216	1000	-	53265226	53266156	255,50,50	1	930,	0,
1	4460423	4461357	LOC117872127_rna-XM_034760258.1.134	1000	-	4460423	4461357	255,50,50	1	934,	0,		3	178241653	178242590	LOC117883402_rna-XM_034782675.1.20356	1000	-	178241653	178242590	255,50,50	1	937,	0,
1	5208000	5208938	LOC117872127_rna-XM_034760258.1.229	1000	+	5208000	5208938	255,50,50	1	938,	0,		3	15986656	15987072	LOC117883402_rna-XM_034782675.1.33167	1000	-	15986656	15987072	255,50,50	1	416,	0,
1	4862749	4863681	LOC117872127_rna-XM_034760258.1.514	1000	+	4862749	4863681	255,50,50	1	932,	0,		3	180322784	180323718	LOC117883402_rna-XM_034782675.1.47120	1000	-	180322784	180323718	255,50,50	1	934,	0,
1	4530804	4531743	LOC117872127_rna-XM_034760258.1.1153	1000	-	4530804	4531743	255,50,50	1	939,	0,		3	196923906	196928172	LOC117874251_rna-XM_034764218.1.733466	1000	-	196923906	196928172	255,50,50	3	206,113,105,	0,497,4161,
1	215774619	215778186	LOC117879741_rna-XM_034774994.1.1214	1000	+	215774619	215778186	255,50,50	8	24,78,123,80,106,96,105,228,	0,395,829,1253,1757,2072,2856,3339,		3	170815444	170817308	LOC117872935_rna-XM_034761806.1.62631	1000	-	170815444	170817308	255,50,50	4	228,105,96,102,	0,668,1456,1762,
1	178756556	178756679	LOC117879741_rna-XM_034774994.1.193481	1000	+	178756556	178756679	255,50,50	1	123,	0,		3	10383617	10383684	LOC117875544_rna-XM_034766924.1.315128	1000	-	10383617	10383684	255,50,50	1	67,	0,
1	1619783	1620916	LOC117872824_rna-XM_034761626.1.97287	1000	-	1619783	1620916	255,50,50	1	1133,	0,		3	10008203	10010348	LOC117875544_rna-XM_034766924.1.397517	1000	-	10008203	10010348	255,50,50	2	133,88,	0,2057,
1	314713483	314752418	MAPK11_rna-XM_034767743.1.1	1000	+	314713483	314752418	255,50,50	11	120,129,59,112,28,115,72,80,77,177,74,	0,8931,10162,11792,13335,17389,17624,19953,25657,27475,38861,		3	10166189	10166265	LOC117875544_rna-XM_034766924.1.683601	1000	-	10166189	10166265	255,50,50	1	76,	0,
1	137929317	138259823	NHS_rna-XM_034756068.1.1	1000	+	137929317	138259823	255,50,50	8	358,153,134,185,131,2964,127,609,	0,300010,304535,318160,321862,323200,326576,329897,		3	103130216	103132757	LOC117874880_rna-XM_034765523.1.3	1000	+	103130216	103132757	255,50,50	2	96,519,	0,2022,
1	1247384	1248331	LOC117887054_rna-XM_034789324.1.103	1000	+	1247384	1248331	255,50,50	1	947,	0,		3	1317124	1317142	IL17RE_rna-XM_034777440.1.1845906	1000	+	1317124	1317142	255,50,50	1	18,	0,
1	314713671	314752418	MAPK11_rna-XM_034767751.1.1	1000	+	314713671	314752418	255,50,50	12	25,129,59,112,28,48,115,72,80,77,177,74,	0,8743,9974,11604,13147,13305,17201,17436,19765,25469,27287,38673,		3	59626629	59626715	KPNA1_rna-XM_034787719.1.55953	1000	+	59626629	59626715	255,50,50	1	86,	0,
1	1400696	1401039	LOC117872706_rna-XM_034761437.1.5477	1000	+	1400696	1401039	255,50,50	1	343,	0,		3	30060340	30061112	KIF20B_rna-XM_034776859.1.32019	1000	+	30060340	30061112	255,50,50	2	79,111,	0,661,
1	1035211	1035240	LOC117871979_rna-XM_034759902.1.103	1000	+	1035211	1035240	255,50,50	1	29,	0,		3	83726473	83726904	LOC117886989_rna-XM_034789207.1.399601	1000	-	83726473	83726904	255,50,50	1	431,	0,
1	1451037	1451042	LOC117871979_rna-XM_034759902.1.119	1000	+	1451037	1451042	255,50,50	1	5,	0,		3	28387	29282	LOC117869922_rna-XM_034757021.1.7648	1000	-	28387	29282	255,50,50	2	127,68,	0,827,
1	1792197	1792232	LOC117871979_rna-XM_034759902.1.7545	1000	+	1792197	1792232	255,50,50	1	35,	0,		3	170925725	170928630	LOC117879741_rna-XM_034774998.1.1036	1000	-	170925725	170928630	255,50,50	6	222,96,106,64,104,217,	0,508,814,1341,2171,2688,
1	2415265	2415285	LOC117871979_rna-XM_034759902.1.3701	1000	-	2415265	2415285	255,50,50	1	20,	0,		3	166483294	166484854	LOC117879741_rna-XM_034774998.1.1767	1000	-	166483294	166484854	255,50,50	3	80,122,277,	0,774,1283,
1	2452623	2452658	LOC117871979_rna-XM_034759902.1.60929	1000	-	2452623	2452658	255,50,50	1	35,	0,		3	170801389	170803485	LOC117879741_rna-XM_034774998.1.2220	1000	-	170801389	170803485	255,50,50	5	171,96,106,80,217,	0,515,821,1251,1879,
1	218154419	218173403	LOC117884752_rna-XM_034785483.1.1	1000	+	218154419	218173403	255,50,50	6	67,117,105,151,134,159,	0,1440,5921,17992,18349,18825,		3	185248399	185249200	LOC117879741_rna-XM_034774998.1.3642	1000	-	185248399	185249200	255,50,50	2	103,292,	0,509,
1	218251855	218252398	LOC117884752_rna-XM_034785483.1.255428	1000	+	218251855	218252398	255,50,50	2	150,134,	0,409,		3	185241448	185244195	LOC117879741_rna-XM_034774998.1.4183	1000	-	185241448	185244195	255,50,50	5	120,96,106,80,267,	0,793,1100,1629,2480,
1	218144446	218144568	LOC117884752_rna-XM_034785483.1.1738046	1000	+	218144446	218144568	130130130	1	122,	0,		3	170875879	170878334	LOC117872935_rna-XM_034761800.1.3007	1000	-	170875879	170878334	255,50,50	5	228,105,96,106,128,	0,678,1493,1799,2327,
1	4345055	4346010	LOC117884105_rna-XM_034784262.1.485	1000	+	4345055	4346010	255,50,50	1	955,	0,		3	170800790	170802861	LOC117872935_rna-XM_034761800.1.3019	1000	-	170800790	170802861	255,50,50	5	228,105,96,106,221,	0,665,1114,1420,1850,
1	55332932	55374224	ATP7B_rna-XM_034758543.1.1	1000	+	55332932	55374224	255,50,50	17	270,164,162,77,169,234,92,128,155,135,195,183,199,204,118,103,265,	0,998,2040,7521,7980,9388,9947,10180,12286,12644,15200,16402,19907,25794,26097,38482,41027,		3	170925136	170927230	LOC117872935_rna-XM_034761800.1.4820	1000	-	170925136	170927230	255,50,50	5	228,156,96,106,164,	0,655,1097,1403,1930,
1	3188736	3189672	LOC117884236_rna-XM_034784507.1.140	1000	-	3188736	3189672	255,50,50	1	936,	0,		3	166482637	166483544	LOC117872935_rna-XM_034761800.1.5488	1000	-	166482637	166483544	255,50,50	2	211,250,	0,657,
1	4224329	4225236	LOC117884236_rna-XM_034784507.1.1244	1000	-	4224329	4225236	255,50,50	1	907,	0,		3	170815444	170817324	LOC117872935_rna-XM_034761800.1.62631	1000	-	170815444	170817324	255,50,50	4	228,105,96,118,	0,668,1456,1762,
1	2833113	2834035	LOC117884236_rna-XM_034784507.1.7659	1000	+	2833113	2834035	255,50,50	1	922,	0,		3	138547956	138553244	LOC117874635_rna-XM_034764960.1.3	1000	+	138547956	138553244	255,50,50	5	333,127,95,155,131,	0,2949,3755,4133,5157,
1	2799828	2800766	LOC117884236_rna-XM_034784507.1.50720	1000	+	2799828	2800766	255,50,50	1	938,	0,		3	1228234	1228416	LOXL4_rna-XM_034776883.1.680765	1000	+	1228234	1228416	255,50,50	1	182,	0,
1	314722535	314752418	MAPK11_rna-XM_034767779.1.1	1000	+	314722535	314752418	255,50,50	10	8,112,28,48,115,72,80,77,177,74,	0,2740,4283,4441,8337,8572,10901,16605,18423,29809,		3	148759278	148763391	LOC117881083_rna-XM_034777946.1.3985	1000	-	148759278	148763391	255,50,50	9	20,136,105,96,106,80,123,79,294,	0,272,861,1616,1922,2455,2852,3334,3819,
1	307421781	307426328	LOC117878422_rna-XM_034772634.1.2814	1000	+	307421781	307426328	255,50,50	4	39,268,105,702,	0,235,3607,3845,		3	159813362	159817276	LOC117881083_rna-XM_034777946.1.4187	1000	+	159813362	159817276	255,50,50	9	293,131,124,80,106,96,105,133,20,	0,423,895,1335,1837,2154,2956,3508,3894,
1	216470048	216480590	LOC117878422_rna-XM_034772634.1.6603	1000	-	216470048	216480590	255,50,50	4	506,112,275,18,	0,630,10055,10524,		3	185240878	185243594	LOC117881083_rna-XM_034777946.1.6215	1000	-	185240878	185243594	255,50,50	6	136,105,96,106,80,122,	0,585,1363,1670,2199,2594,
1	216573252	216579403	LOC117878422_rna-XM_034772634.1.11869	1000	-	216573252	216579403	255,50,50	4	663,120,275,58,	0,787,5619,6093,		3	170906208	170910347	LOC117881083_rna-XM_034777946.1.7125	1000	-	170906208	170910347	255,50,50	9	17,136,105,96,106,80,122,104,265,	0,281,866,1679,1985,2513,2884,3353,3874,
1	217759761	217760486	LOC117878422_rna-XM_034772634.1.54037	1000	+	217759761	217760486	255,50,50	2	112,485,	0,240,		3	170851037	170879875	LOC117881083_rna-XM_034777946.1.7239	1000	-	170851037	170879875	255,50,50	9	22,136,105,96,106,80,122,104,293,	0,274,25520,26335,26641,27169,27538,28020,28545,
1	350448902	350450208	LOC117878422_rna-XM_034772634.1.153666	1000	+	350448902	350450208	255,50,50	2	121,401,	0,905,		3	170815232	170819380	LOC117881083_rna-XM_034777946.1.7341	1000	-	170815232	170819380	255,50,50	9	32,136,105,96,118,80,122,104,277,	0,304,880,1668,1974,2496,2867,3349,3871,
1	534821	538188	LOC117878422_rna-XM_034772634.1.191101	1000	-	534821	538188	255,50,50	3	513,314,23,	0,2928,3344,		3	170924954	170928678	LOC117881083_rna-XM_034777946.1.8789	1000	-	170924954	170928678	255,50,50	9	20,136,156,96,106,64,122,104,265,	0,274,837,1279,1585,2112,2460,2942,3459,
1	23858340	23866499	LOC117878422_rna-XM_034772634.1.200793	1000	-	23858340	23866499	255,50,50	3	489,118,153,	0,659,8006,		3	35985106	35985108	NUDT13_rna-XM_034777943.1.1011152	1000	+	35985106	35985108	255,50,50	1	2,	0,
1	209743497	209745729	LOC117878422_rna-XM_034772634.1.315159	1000	-	209743497	209745729	255,50,50	3	522,284,33,	0,1731,2199,		3	758176	758282	ZBTB17_rna-XM_034753461.1.447027	1000	+	758176	758282	255,50,50	1	106,	0,
1	343985831	344012597	IL2RA_rna-XM_034752424.1.1705	1000	-	343985831	344012597	255,50,50	7	114,63,68,234,66,154,97,	0,1737,2562,4111,4669,6807,26669,		3	90721491	90721649	HSF2_rna-XM_034765762.1.858863	1000	-	90721491	90721649	255,50,50	1	158,	0,
1	4941710	4942636	LOC117872236_rna-XM_034760501.1.952	1000	+	4941710	4942636	255,50,50	1	926,	0,		3	22233515	22233568	SMG5_rna-XM_034756358.1.889325	1000	+	22233515	22233568	255,50,50	1	53,	0,
1	4460423	4461357	LOC117872236_rna-XM_034760501.1.921	1000	-	4460423	4461357	255,50,50	1	934,	0,		3	115551137	115551148	CSNK1A1_rna-XM_034779142.1.85235	1000	-	115551137	115551148	255,50,50	1	11,	0,
1	4624811	4625776	LOC117872236_rna-XM_034760501.1.103260	1000	+	4624811	4625776	255,50,50	1	965,	0,		3	81486878	81486883	CSNK1A1_rna-XM_034779142.1.302439	1000	-	81486878	81486883	255,50,50	1	5,	0,
1	119233263	119235714	LOC117871338_rna-XM_034759222.1.4446	1000	+	119233263	119235714	255,50,50	3	43,118,197,	0,901,2254,		3	134338772	134362192	FH_rna-XM_034761395.1.152379	1000	-	134338772	134362192	255,50,50	5	79,147,136,100,173,	0,4900,10147,18413,23247,
1	1774159	1775106	LOC117872529_rna-XM_034761069.1.923	1000	+	1774159	1775106	255,50,50	1	947,	0,		3	170836817	170839464	LOC117885469_rna-XM_034786772.1.7617	1000	-	170836817	170839464	255,50,50	6	181,148,99,96,100,80,	0,420,1019,1743,2055,2567,
1	1899299	1900249	LOC117872529_rna-XM_034761069.1.129593	1000	-	1899299	1900249	255,50,50	1	950,	0,		3	170924793	170927130	LOC117885469_rna-XM_034786772.1.13105	1000	-	170924793	170927130	255,50,50	6	181,136,156,96,106,64,	0,435,998,1440,1746,2273,
1	871386	872089	LOC117872975_rna-XM_034761899.1.1453	1000	+	871386	872089	255,50,50	1	703,	0,		3	159814391	159817414	LOC117885469_rna-XM_034786772.1.6342	1000	+	159814391	159817414	255,50,50	7	48,80,106,96,105,133,158,	0,306,808,1125,1927,2479,2865,
1	1587298	1588246	LOC117872975_rna-XM_034761899.1.189386	1000	-	1587298	1588246	0,0,200	1	948,	0,		3	185240419	185243157	LOC117885469_rna-XM_034786772.1.9193	1000	-	185240419	185243157	255,50,50	6	213,136,105,96,106,80,	0,459,1044,1822,2129,2658,
1	215774366	215778136	LOC117879741_rna-XM_034774997.1.1214	1000	+	215774366	215778136	255,50,50	6	277,80,80,96,105,178,	0,646,1506,2325,3109,3592,		3	178719407	178722356	LOC117880725_rna-XM_034777185.1.5074	1000	+	178719407	178722356	255,50,50	3	179,404,795,	0,185,2154,
1	178756556	178756679	LOC117879741_rna-XM_034774996.1.193481	1000	+	178756556	178756679	255,50,50	1	123,	0,		3	133329169	133332147	LOC117880725_rna-XM_034777185.1.5756	1000	-	133329169	133332147	255,50,50	3	809,399,178,	0,2395,2800,
1	5391249	5392214	LOC117888314_rna-XM_034791594.1.6296	1000	+	5391249	5392214	255,50,50	1	965,	0,		3	106597377	106600352	LOC117880725_rna-XM_034777185.1.6004	1000	+	106597377	106600352	255,50,50	3	178,408,796,	0,184,2179,
1	1457294	1458238	LOC117872623_rna-XM_034761281.1.5803	1000	+	1457294	1458238	255,50,50	1	944,	0,		3	67350606	67353040	LOC117880725_rna-XM_034777185.1.10654	1000	-	67350606	67353040	255,50,50	3	811,409,179,	0,1840,2255,
1	1326245	1327120	LOC117872623_rna-XM_034761281.1.3831	1000	-	1326245	1327120	255,50,50	1	875,	0,		3	170784915	170788853	LOC117888296_rna-XM_034791559.1.9137	1000	-	170784915	170788853	255,50,50	6	228,96,100,80,102,277,	0,1469,1781,2303,3143,3661,
1	1247384	1248331	LOC117872623_rna-XM_034761281.1.94027	1000	+	1247384	1248331	255,50,50	1	947,	0,		3	28250258	28250294	DRAP1_rna-XM_034777195.1.1023429	1000	+	28250258	28250294	255,50,50	1	36,	0,
[truncated: 8,905 more rows]

## Sheet: Supplementary table 7
Supplementary Table 7. Details of the datasets used in this study including information of the species referent genomes.
[truncated: 34 more rows]

[truncated: 17 more sheets: Supplementary Table 8, Supplementary Table 9, Supplementary Table 10, Supplementary Table 11, Supplementary Table 12, Supplementary Table 13, Supplementary Table 14, Supplementary Table 15, Supplementary Table 16, Supplementary Table 17, Supplementary Table 18, Supplementary Table 19, Supplementary Table 20, Supplementary Table 21, Supplementary Table 22, Supplementary Table 23, Supplementary Table 24]
